# Supplementary material for: Exploring the resistance mechanism of triple-negative breast cancer to paclitaxel through the scRNA-seq analysis
Source: PLoS One. 2024 Jan 16;19(1):e0297260. doi: 10.1371/journal.pone.0297260 (PMC10791000; doi:10.1371/journal.pone.0297260)
Supplement: S1 Table — (XLSX) [file pone.0297260.s001.xlsx]

## Sheet: BP_AKR1C3
Term	Category	Count	%	PValue	Genes	List Total	Pop Hits	Pop Total	Fold Enrichment	Bonferroni	Benjamini	FDR
cytoplasmic translation	GOTERM_BP_DIRECT	34	5.271317829457363	2.661002913349549e-27	RPL4, RPL5, RPL30, RPL3, RPL10, RPL31, RPL34, RPL11, RPL10A, RPL9, RPL7, RPS4X, RPL7A, RPS15A, RPS18, RPS3, RPL13, RPL15, RPS11, RPL18, RPL17, RPS10, RPS13, RPL19, RPS9, RPS7, RPS8, RPL23, RPS6, RPL13A, RPS3A, RPS25, RPL27A, RPL26	590	90	19414	12.430809792843693	7.527977241865874e-24	7.527977241865874e-24	7.469435177772182e-24
translation	GOTERM_BP_DIRECT	41	6.3565891472868215	4.671199453428026e-20	RPL4, RPL5, RPL30, RPL3, RPL10, RPL31, RPL34, RPL11, RPL10A, RPL9, MRPL10, RPL7, RPS4X, RPL7A, RPS15A, RPS18, RPS3, RPL13, RPL15, RPS11, RPL18, RPL17, RPS10, RPS13, RPL19, RPS9, RPS7, RPS8, RPL23, RPS6, DHPS, RPL13A, EIF2AK2, RPS3A, EEF1A1, RPS25, NACA, RPL27A, RPL26, RSL24D1, CPEB4	590	221	19414	6.104563233376792	1.3214823253747887e-16	6.607411626873942e-17	6.556028432886235e-17
defense response to virus	GOTERM_BP_DIRECT	29	4.496124031007752	6.412858979992606e-10	IFITM3, IFITM1, IFITM2, IFIT5, IFI6, IFIT1, IFI44L, IFIH1, PYCARD, DTX3L, IL10RB, RIOK3, STAT1, IFNGR2, STAT2, EIF2AK2, ISG15, PARP9, ISG20, BST2, PLSCR1, OAS1, IFI27, IRF1, IRF7, SERINC3, MYD88, IRF9, TRIM56	590	234	19414	4.07798058815008	1.814196203486773e-06	4.5113288544342146e-07	4.4762460566973636e-07
translational initiation	GOTERM_BP_DIRECT	15	2.3255813953488373	6.646731527275694e-10	EIF4A2, RPS3A, EIF1, EIF3M, EIF2S3, EIF3L, RPS3, EIF3G, EIF3H, EIF3E, EIF3F, EIF1B, EIF3D, EIF4B, EIF2A	590	55	19414	8.974114021571651	1.8803587307214542e-06	4.5113288544342146e-07	4.4762460566973636e-07
response to virus	GOTERM_BP_DIRECT	20	3.1007751937984502	7.973363122011691e-10	IFITM3, IFITM1, IFITM2, IFNGR2, IFI44, EIF2AK2, ISG15, IFIT1, CLU, IFIH1, BST2, EEF1G, ISG20, RPS15A, OAS1, NPC2, BCL3, IRF7, ITGB8, TPT1	590	110	19414	5.982742681047767	2.255661872507808e-06	4.5113288544342146e-07	4.4762460566973636e-07
type I interferon signaling pathway	GOTERM_BP_DIRECT	13	2.0155038759689923	7.249450025451543e-08	IFITM3, IFITM1, SP100, IFITM2, STAT1, STAT2, IFIH1, IFI27, OAS1, IRF1, IRF7, MYD88, IRF9	590	55	19414	7.777565485362095	0.00020506591986835243	3.4181156870004024e-05	3.391534370240413e-05
negative regulation of viral genome replication	GOTERM_BP_DIRECT	12	1.8604651162790695	9.287890524429966e-08	ISG20, IFIH1, IFITM3, BST2, IFITM1, PLSCR1, IFITM2, OAS1, IFIT5, EIF2AK2, ISG15, IFIT1	590	46	19414	8.583935151068534	0.0002627199181842732	3.7536346133731975e-05	3.724444100296417e-05
interferon-gamma-mediated signaling pathway	GOTERM_BP_DIRECT	9	1.3953488372093024	9.126607937093183e-07	SP100, STAT1, IFNGR2, IRF1, IRF7, HLA-B, HLA-C, IRF9, HLA-E	590	27	19414	10.968361581920906	0.0025785882786906193	0.00032273967317545765	0.00032022985599275714
autophagy	GOTERM_BP_DIRECT	19	2.9457364341085266	1.1514494568193887e-06	GABARAPL2, GABARAPL1, WIPI1, WDR45, GABARAP, VMP1, TMEM59, MAP1LC3B, VPS51, CREG1, CHMP1B, CHMP4C, CHMP2A, TAX1BP1, DRAM2, S100A9, SQSTM1, OPTN, CHMP5	590	155	19414	4.033526517222526	0.0032521526467148565	0.0003619389459268945	0.0003591242916991138
formation of cytoplasmic translation initiation complex	GOTERM_BP_DIRECT	7	1.0852713178294573	7.071840793475571e-06	EIF3M, EIF3L, EIF3G, EIF3H, EIF3E, EIF3F, EIF3D	590	17	19414	13.549152542372882	0.019807510105780524	0.0020006237604742387	0.0019850657107285926
positive regulation of translation	GOTERM_BP_DIRECT	13	2.0155038759689923	8.383278838241123e-06	RPL5, NPM1, CIRBP, EEF2, RPS4X, FXR1, KRT17, BCL3, EIF3E, VIM, RPL26, EIF3D, SOX4	590	84	19414	5.092453591606135	0.023437371705807508	0.0021560268939440127	0.0021392603362675303
response to interferon-beta	GOTERM_BP_DIRECT	6	0.9302325581395348	1.0032763520424268e-05	IFITM3, BST2, IFITM1, PLSCR1, IFITM2, STAT1	590	11	19414	17.948228043143303	0.027983821758254424	0.002365223999940021	0.0023468306001525768
innate immune response	GOTERM_BP_DIRECT	40	6.2015503875969005	1.9738931773352428e-05	APP, C1R, IFIT5, IFI6, UBE2L6, IFI35, CLU, WFDC2, IFIH1, PYCARD, LGALS3, CASP4, C1RL, B2M, CD55, ANXA1, DTX3L, RIOK3, RIPK2, HLA-B, HLA-C, EIF2AK2, ISG15, PARP9, PARP14, HLA-E, ISG20, BST2, OAS1, IFI27, KRT16, IRF7, LCN2, TAX1BP1, TRIM38, SERINC3, S100A9, MYD88, OPTN, TRIM56	590	627	19414	2.099207958262374	0.05431144683337996	0.004295495229754922	0.004262090883676943
apoptotic process	GOTERM_BP_DIRECT	39	6.046511627906978	3.009550183452663e-05	HRK, IFI27L2, APP, ITGB2, IFI6, ZFP36L1, BBC3, ING4, FXR1, PYCARD, PRDX5, CASP4, RPS3, BMF, S100A14, DRAM2, PHLDA1, IER3, JUN, MEF2C, TNFSF15, RIPK2, TNFRSF18, BFAR, MFSD10, GULP1, NFKBIA, DAB2, PLSCR1, IFI27, NOA1, IRF1, LCN2, TAX1BP1, ELMO3, S100A9, SQSTM1, MYD88, SLC25A6	590	616	19414	2.0832764692934185	0.08161763537626676	0.006081441049276846	0.00603414811782259
ribosomal small subunit biogenesis	GOTERM_BP_DIRECT	11	1.7054263565891472	6.81382421177924e-05	RPS4X, RPS25, NPM1, RPS9, RPS15A, RPS7, RPS8, RPS6, RPS3A, RPS11, RPS13	590	73	19414	4.9583004411423275	0.17532808828886035	0.012850872463415644	0.012750936374976214
response to interferon-gamma	GOTERM_BP_DIRECT	7	1.0852713178294573	0.00013059011444431924	IFITM3, BST2, SP100, IFITM1, IFITM2, CALCOCO2, STAT1	590	27	19414	8.53094789704959	0.3088950313514106	0.023089964610186198	0.022910403202825256
response to interferon-alpha	GOTERM_BP_DIRECT	5	0.7751937984496124	0.00023347637772887445	IFITM3, BST2, IFITM1, IFITM2, EIF2AK2	590	11	19414	14.956856702619413	0.4834492773621678	0.038853216034999166	0.03855107013440887
positive regulation of interferon-beta production	GOTERM_BP_DIRECT	8	1.2403100775193798	0.00028468815741899446	IFIH1, OAS1, RIOK3, RIPK2, IRF1, IRF7, ISG15, TRIM56	590	43	19414	6.121876231769807	0.5531344267463357	0.04474348874101863	0.04439553654861765
negative regulation of protein ubiquitination	GOTERM_BP_DIRECT	9	1.3953488372093024	0.00030514167493204036	UBXN1, CAMLG, RPS3, SPRY2, CHP1, ISG15, SQSTM1, SOX4, VPS28	590	57	19414	5.1955396966993765	0.5782647499252679	0.04543398938856538	0.045080667449170386
protein transport	GOTERM_BP_DIRECT	28	4.341085271317829	0.0003421551310075729	MVP, SNAP23, GDI2, MIA3, NMD3, RAB25, VPS51, CHMP1B, ARL6IP5, TOM1, BTF3, GABARAPL2, DTX3L, ARRDC1, ARRDC3, TAP1, SNX21, TOM1L1, DAB2, NACA, CHMP4C, CHMP2A, PLEKHM1, TXNIP, RAB9A, VPS28, VAMP2, CHMP5	590	432	19414	2.1327369742623983	0.6202045646000587	0.04839784328102117	0.04802147263691285
positive regulation of inflammatory response	GOTERM_BP_DIRECT	12	1.8604651162790695	0.0004767421251865217	PYCARD, NFKBIA, APP, CEBPB, ACE, IL15, CASP4, NINJ1, IL18, IFI35, NEAT1, S100A9	590	109	19414	3.6225781371481878	0.7405068740307519	0.06371549653425848	0.06322000663544132
ribosomal large subunit biogenesis	GOTERM_BP_DIRECT	7	1.0852713178294573	0.000495489898817139	RPL5, NPM1, RPL11, ZNF622, RPL26, RSL24D1, RPL7	590	34	19414	6.774576271186441	0.7539174703041602	0.06371549653425848	0.06322000663544132
positive regulation of transcription, DNA-templated	GOTERM_BP_DIRECT	39	6.046511627906978	0.0007720621566345702	INO80B, SP100, CEBPB, CALCOCO1, CITED2, WBP2, CITED4, PBXIP1, RSF1, ING4, PDLIM1, WNT6, ANKRD1, INPP5K, SCAND1, SOX4, EGR1, NPM1, JUN, MEF2C, CHURC1, DTX3L, STAT1, AIP, DYRK1B, ARID5B, EDF1, INHBA, FOS, PARP9, SFRP1, NFIA, IRF1, BCL3, IRF7, TAF7, NUPR1, TRIM38, TRIM56	590	724	19414	1.7725114711115268	0.8875231021052954	0.09496364526605214	0.09422515102927123
negative regulation of cell proliferation	GOTERM_BP_DIRECT	28	4.341085271317829	0.0008172155205882416	APP, IFITM1, CXCL8, PTPRK, IFI35, NDRG1, ING4, DNAJB2, GPNMB, FTH1, IGFBP7, SOX4, NPM1, CDKN2B, JUN, TPBG, RARRES1, P3H2, EIF2AK2, INHBA, SOD2, SFRP1, RGCC, IRF1, SPRY2, TAX1BP3, SPRY1, NUPR1	590	457	19414	2.0160664614471684	0.9010210308366948	0.09632927948933898	0.09558016526213307
epithelial cell differentiation	GOTERM_BP_DIRECT	11	1.7054263565891472	0.0009887943341773328	FN3K, GSTK1, LGALS3, KRT19, EHF, KRT17, ELF3, KRT16, KRT15, KRT23, ALDOC	590	101	19414	3.583722101023662	0.9391098014460012	0.111007519269426	0.11014425825001016
intermediate filament organization	GOTERM_BP_DIRECT	9	1.3953488372093024	0.0010202175684005217	KRT81, KRT19, KRT17, KRT16, KRT15, KRT23, KRT7, KLHL24, VIM	590	68	19414	4.355084745762712	0.9442940756981356	0.111007519269426	0.11014425825001016
macroautophagy	GOTERM_BP_DIRECT	9	1.3953488372093024	0.0011239434871788074	GABARAPL2, GABARAPL1, MAP1LC3B, NBR1, CHMP4C, CHMP2A, SQSTM1, VPS28, GABARAP	590	69	19414	4.291967575534267	0.9584735344499069	0.1177643009344017	0.1168484951300338
positive regulation of protein complex assembly	GOTERM_BP_DIRECT	8	1.2403100775193798	0.0011738918797244862	HRK, LGALS3, CLEC7A, RPS3, BMF, RHOC, CLU, BBC3	590	54	19414	4.874827369742624	0.9639515303477414	0.11860500456216327	0.11768266094237975
late endosome to lysosome transport	GOTERM_BP_DIRECT	5	0.7751937984496124	0.0018281576491495013	CHMP1B, PLEKHM1, CHMP4C, CHMP2A, CHMP5	590	18	19414	9.140301318267419	0.9943527763555224	0.1779338781250864	0.17655015761651385
immune system process	GOTERM_BP_DIRECT	8	1.2403100775193798	0.00198545825353047	IRF1, IRF7, B2M, SQSTM1, MYD88, IRF9, PLD3, PSMB9	590	59	19414	4.4617064062051135	0.9963842096363852	0.1779338781250864	0.17655015761651385
cellular response to epidermal growth factor stimulus	GOTERM_BP_DIRECT	7	1.0852713178294573	0.002013095650753801	EEF1A1, ERRFI1, DAB2, ZFP36, INPP5K, FOS, ZFP36L1	590	44	19414	5.234899845916796	0.9966566689163152	0.1779338781250864	0.17655015761651385
mitophagy	GOTERM_BP_DIRECT	7	1.0852713178294573	0.002013095650753801	GABARAPL2, GABARAPL1, MAP1LC3B, WIPI1, WDR45, SQSTM1, GABARAP	590	44	19414	5.234899845916796	0.9966566689163152	0.1779338781250864	0.17655015761651385
ubiquitin-dependent protein catabolic process via the multivesicular body sorting pathway	GOTERM_BP_DIRECT	6	0.9302325581395348	0.002233255658508688	TOM1L1, CHMP1B, CHMP4C, CHMP2A, VPS28, CHMP5	590	31	19414	6.3687260798250405	0.9982089361387679	0.1779338781250864	0.17655015761651385
regulation of translational initiation	GOTERM_BP_DIRECT	6	0.9302325581395348	0.002233255658508688	EIF4A2, EIF3H, EIF3E, EIF1B, EIF4B, EIF1	590	31	19414	6.3687260798250405	0.9982089361387679	0.1779338781250864	0.17655015761651385
toll-like receptor 4 signaling pathway	GOTERM_BP_DIRECT	5	0.7751937984496124	0.0022606329628412753	NFKBIA, OAS1, RIPK2, S100A14, MYD88	590	19	19414	8.659232827832293	0.998342707964221	0.1779338781250864	0.17655015761651385
positive regulation of chemokine production	GOTERM_BP_DIRECT	7	1.0852713178294573	0.002264269923118809	PYCARD, EGR1, APP, RIPK2, IL18, EIF2AK2, MYD88	590	45	19414	5.118568738229755	0.9983597106242288	0.1779338781250864	0.17655015761651385
negative regulation of ubiquitin protein ligase activity	GOTERM_BP_DIRECT	4	0.6201550387596899	0.002842698799084643	RPL5, RPS7, RPL23, RPL11	590	10	19414	13.162033898305086	0.9996819961587357	0.21735121358406634	0.21566096024407008
cellular response to tumor necrosis factor	GOTERM_BP_DIRECT	12	1.8604651162790695	0.0030830727049333305	PYCARD, NFKBIA, ZFP36, SFRP1, CXCL8, ANKRD1, RPS3, INPP5K, FOS, CLDN1, ASS1, ZFP36L1	590	137	19414	2.8821972040084125	0.9998392219444764	0.2252254158778971	0.22347392802023933
positive regulation of I-kappaB kinase/NF-kappaB signaling	GOTERM_BP_DIRECT	15	2.3255813953488373	0.0031049102931205324	RIPK2, IFIT5, RHOC, LITAF, BST2, TMEM101, VAPA, LURAP1L, TFG, CLEC7A, S100A4, TRIM38, LTB, RBCK1, MYD88	590	199	19414	2.480282769781109	0.9998488829647738	0.2252254158778971	0.22347392802023933
regulation of centrosome duplication	GOTERM_BP_DIRECT	5	0.7751937984496124	0.0033270014098851124	NPM1, CHMP1B, CHMP4C, CHMP2A, CHMP5	590	21	19414	7.834543987086362	0.9999195422870122	0.23530217471412454	0.2334723239386877
autophagosome assembly	GOTERM_BP_DIRECT	8	1.2403100775193798	0.003780023485384439	VMP1, GABARAPL2, GABARAPL1, MAP1LC3B, WIPI1, WDR45, CTSD, GABARAP	590	66	19414	3.988495120698511	0.999977767351815	0.24415570380677085	0.24225700268137354
multivesicular body-lysosome fusion	GOTERM_BP_DIRECT	4	0.6201550387596899	0.0038211572071958203	CHMP1B, CHMP4C, CHMP2A, CHMP5	590	11	19414	11.965485362095533	0.9999802184319656	0.24415570380677085	0.24225700268137354
vesicle fusion with vacuole	GOTERM_BP_DIRECT	4	0.6201550387596899	0.0038211572071958203	CHMP1B, CHMP4C, CHMP2A, CHMP5	590	11	19414	11.965485362095533	0.9999802184319656	0.24415570380677085	0.24225700268137354
negative regulation of protein autophosphorylation	GOTERM_BP_DIRECT	4	0.6201550387596899	0.0038211572071958203	ERRFI1, JUN, MVP, CHP1	590	11	19414	11.965485362095533	0.9999802184319656	0.24415570380677085	0.24225700268137354
cellular response to reactive oxygen species	GOTERM_BP_DIRECT	7	1.0852713178294573	0.0038892349020011093	PRDX5, JUN, AKR1C3, RPS3, FOS, PTPRK, SQSTM1	590	50	19414	4.60671186440678	0.9999836959515934	0.24415570380677085	0.24225700268137354
viral budding via host ESCRT complex	GOTERM_BP_DIRECT	5	0.7751937984496124	0.003970011444012534	CHMP1B, CHMP4C, CHMP2A, VPS28, CHMP5	590	22	19414	7.478428351309707	0.9999870383489288	0.24415570380677085	0.24225700268137354
positive regulation of NF-kappaB transcription factor activity	GOTERM_BP_DIRECT	13	2.0155038759689923	0.00458069818956645	APP, NPM1, RIPK2, IL18, EIF2AK2, CLU, PYCARD, CLEC7A, RPS3, TRIM38, RBCK1, S100A9, MYD88	590	165	19414	2.592521828454032	0.9999977136783378	0.2757190463464571	0.2735748897470856
regulation of translation	GOTERM_BP_DIRECT	9	1.3953488372093024	0.004892754067762725	FXR1, APP, RPS9, RPL10, RPS3, RPL13A, ELP2, EIF2A, ZFP36L1	590	87	19414	3.4039742840444185	0.99999905829511	0.2883666928687656	0.2861241805877077
cellular response to lipopolysaccharide	GOTERM_BP_DIRECT	14	2.1705426356589146	0.005416266283722229	MEF2C, CEBPB, CXCL8, NFKBIL1, LITAF, ASS1, PYCARD, ZFP36, ANKRD1, VIM, CD68, B2M, MYD88, CHMP5	590	190	19414	2.4245851917930423	0.999999787487165	0.3089747425313851	0.3065719697015193
positive regulation of apoptotic process	GOTERM_BP_DIRECT	20	3.1007751937984502	0.00546084734060419	HRK, APP, JUN, ACE, RIPK2, RPS6, CLU, ING4, PYCARD, SFRP1, ARL6IP5, ANKRD1, TXNIP, BMF, NUPR1, ZNF622, CTSD, PHLDA1, SQSTM1, SOX4	590	327	19414	2.012543409526772	0.999999812797126	0.3089747425313851	0.3065719697015193
positive regulation of NIK/NF-kappaB signaling	GOTERM_BP_DIRECT	8	1.2403100775193798	0.0056722692665403815	PYCARD, APP, IL18, RPS3, EIF2AK2, IFI35, RBCK1, TRIM56	590	71	19414	3.7076151826211503	0.9999998974108456	0.3146441128439752	0.3121972515917421
cellular response to nitrogen starvation	GOTERM_BP_DIRECT	4	0.6201550387596899	0.006330629440355002	GABARAPL2, GABARAPL1, MAP1LC3B, GABARAP	590	13	19414	10.124641460234681	0.9999999842477056	0.3444105901300827	0.3417322469053171
viral budding from plasma membrane	GOTERM_BP_DIRECT	4	0.6201550387596899	0.007877545936810452	CHMP1B, CHMP4C, CHMP2A, CHMP5	590	14	19414	9.40145278450363	0.9999999998080564	0.42048259349503336	0.417212668766546
viral translational termination-reinitiation	GOTERM_BP_DIRECT	3	0.4651162790697674	0.008646081071415231	EIF3L, EIF3G, EIF3D	590	5	19414	19.743050847457624	0.9999999999785676	0.4448927719084748	0.4414330189986174
positive regulation of transcription from RNA polymerase II promoter	GOTERM_BP_DIRECT	53	8.217054263565894	0.008649382274643376	APP, CALCOCO1, EHF, MAML2, CITED2, RSF1, LITAF, JUNB, SOX4, KDM6B, MEF2C, TSTD1, RIPK2, LMO4, NCOA3, ZBTB38, ATRX, PTOV1, IL18, FOS, ARMCX3, PLSCR1, ELF3, IRF1, IRF7, SQSTM1, IRF9, SP100, CEBPB, CEBPD, WBP2, HELZ2, MYO6, ZNF226, EGR1, NPM1, JUN, ZNF580, STAT1, STAT2, INHBA, ZNF33B, NFKBIA, DAB2, CDK7, RGCC, NFIA, APEX1, BCL3, CREBRF, TAF7, LPIN1, MYD88	590	1222	19414	1.4271436100862716	0.9999999999787684	0.4448927719084748	0.4414330189986174
tumor necrosis factor-mediated signaling pathway	GOTERM_BP_DIRECT	8	1.2403100775193798	0.009408790370278126	PYCARD, NFKBIA, KRT18, STAT1, TNFRSF18, KRT8, PSMB8, PSMB9	590	78	19414	3.3748804867448934	0.9999999999975708	0.4740443712105059	0.4703579179879427
negative regulation of apoptotic process	GOTERM_BP_DIRECT	27	4.186046511627906	0.009630877842237151	RPL10, CITED2, IFI6, HSPB2, PRDX5, RICTOR, TIMP1, IER3, NPM1, ANXA1, TSC22D1, MGMT, TNFRSF18, RPS6, EIF2AK2, BFAR, RPS3A, SOD2, DAB2, SFRP1, KRT18, DDAH2, BCL3, TAX1BP1, SPRY2, NUPR1, TPT1	590	522	19414	1.7019871420222092	0.9999999999987118	0.4740443712105059	0.4703579179879427
protein stabilization	GOTERM_BP_DIRECT	15	2.3255813953488373	0.009718831223121012	RPL5, GRN, CAMLG, RPS7, RPL23, RPL11, CLU, EFNA1, CDK7, CHP1, PLPP3, PFDN4, PFDN5, TSPAN1, SOX4	590	227	19414	2.1743448069887257	0.9999999999989979	0.4740443712105059	0.4703579179879427
Golgi to plasma membrane protein transport	GOTERM_BP_DIRECT	5	0.7751937984496124	0.010907088505482556	KRT18, GOLPH3L, ANK3, OPTN, VAMP2	590	29	19414	5.673290473407363	0.9999999999999664	0.5058385800329532	0.5019048759817956
microglial cell activation	GOTERM_BP_DIRECT	5	0.7751937984496124	0.010907088505482556	APP, JUN, IFNGR2, ITGB2, CLU	590	29	19414	5.673290473407363	0.9999999999999664	0.5058385800329532	0.5019048759817956
cellular response to fibroblast growth factor stimulus	GOTERM_BP_DIRECT	5	0.7751937984496124	0.010907088505482556	KDM5B, ZFP36, SFRP1, CXCL8, ZFP36L1	590	29	19414	5.673290473407363	0.9999999999999664	0.5058385800329532	0.5019048759817956
regulation of mRNA stability	GOTERM_BP_DIRECT	7	1.0852713178294573	0.011102549858120751	FXR1, ZFP36, APEX1, VIM, PSMB8, PSMB9, ZFP36L1	590	62	19414	3.715090213231274	0.9999999999999808	0.5065986056229614	0.5026589911571767
positive regulation of nitric oxide biosynthetic process	GOTERM_BP_DIRECT	6	0.9302325581395348	0.012429037787094465	APP, CLEC7A, DDAH2, SOD2, CLU, ASS1	590	46	19414	4.291967575534267	0.9999999999999996	0.5581229825347658	0.5537826836249867
aging	GOTERM_BP_DIRECT	11	1.7054263565891472	0.0130940930616704	CDKN2B, ACE, MT-CO1, IL15, KRT16, APEX1, FOS, TIMP1, CD68, CLDN1, ASS1	590	145	19414	2.4962478082992403	1.0	0.5671006936509465	0.5626905786773442
positive regulation of gene expression	GOTERM_BP_DIRECT	26	4.0310077519379846	0.013564222813995878	KDM5B, APP, RPL5, CALCOCO1, CXCL8, CITED2, RPL11, PIK3R3, CLU, WNT6, CLEC7A, RPS3, ITGB8, EGR1, MEF2C, ZNF580, RPS7, RPL23, ANK3, INHBA, PLSCR1, RGCC, ERP29, SPRY2, VIM, MYD88	590	512	19414	1.6709613347457628	1.0	0.5671006936509465	0.5626905786773442
neutrophil activation	GOTERM_BP_DIRECT	4	0.6201550387596899	0.013756899379808106	CXCL8, ANXA1, IL15, IL18	590	17	19414	7.742372881355933	1.0	0.5671006936509465	0.5626905786773442
DNA damage response, signal transduction by p53 class mediator	GOTERM_BP_DIRECT	4	0.6201550387596899	0.013756899379808106	ATRX, MYO6, BCL3, NDRG1	590	17	19414	7.742372881355933	1.0	0.5671006936509465	0.5626905786773442
multivesicular body assembly	GOTERM_BP_DIRECT	5	0.7751937984496124	0.013779508351468376	CHMP1B, CHMP4C, CHMP2A, VPS28, CHMP5	590	31	19414	5.307271733187536	1.0	0.5671006936509465	0.5626905786773442
cellular response to hydrogen peroxide	GOTERM_BP_DIRECT	7	1.0852713178294573	0.013831724235388941	OSER1, KDM6B, ANXA1, ZNF580, APEX1, RPS3, ZNF277	590	65	19414	3.5436245110821383	1.0	0.5671006936509465	0.5626905786773442
response to cytokine	GOTERM_BP_DIRECT	6	0.9302325581395348	0.014781549590660753	SP100, CDKN2B, STAT1, FOS, TIMP1, SKIL	590	48	19414	4.1131355932203375	1.0	0.5973857684568465	0.5927401385854961
negative regulation of DNA binding	GOTERM_BP_DIRECT	5	0.7751937984496124	0.015379190386322003	NFKBIA, SP100, JUN, CPNE1, RSF1	590	32	19414	5.141419491525424	1.0	0.6045803876029027	0.5998788080598614
positive regulation of tumor necrosis factor production	GOTERM_BP_DIRECT	9	1.3953488372093024	0.015386987595407915	PYCARD, IFIH1, APP, OAS1, CLEC7A, RIPK2, CLU, MYD88, HLA-E	590	106	19414	2.7938279501119285	1.0	0.6045803876029027	0.5998788080598614
cellular response to transforming growth factor beta stimulus	GOTERM_BP_DIRECT	7	1.0852713178294573	0.01589168464424787	MEF2C, DAB2, CDKN2B, SFRP1, ANKRD1, CLDN1, ZFP36L1	590	67	19414	3.437844674930433	1.0	0.6158572035421537	0.6110679287178598
nuclear envelope reassembly	GOTERM_BP_DIRECT	4	0.6201550387596899	0.016142647725364438	CHMP1B, CHMP4C, CHMP2A, CHMP5	590	18	19414	7.312241054613936	1.0	0.6171290596629188	0.6123298941229457
negative regulation of protein ubiquitination involved in ubiquitin-dependent protein catabolic process	GOTERM_BP_DIRECT	4	0.6201550387596899	0.01874552549380702	RPL5, RPS7, RPL23, RPL11	590	19	19414	6.927386262265832	1.0	0.6950271796600315	0.6896222316386386
translational elongation	GOTERM_BP_DIRECT	4	0.6201550387596899	0.01874552549380702	EEF1G, EEF1A1, ABTB1, EEF2	590	19	19414	6.927386262265832	1.0	0.6950271796600315	0.6896222316386386
negative regulation of proteasomal ubiquitin-dependent protein catabolic process	GOTERM_BP_DIRECT	5	0.7751937984496124	0.01891731807487537	SDCBP, UBXN1, CAMLG, RPL11, EIF3H	590	34	19414	4.8389830508474585	1.0	0.6950271796600315	0.6896222316386386
response to muscle stretch	GOTERM_BP_DIRECT	4	0.6201550387596899	0.02156672874715726	NFKBIA, JUN, ANKRD1, FOS	590	20	19414	6.581016949152541	1.0	0.7790781031616953	0.7730195247701941
inflammatory response	GOTERM_BP_DIRECT	22	3.4108527131782944	0.02175580422402755	KDM6B, CEBPB, ANXA1, CXCL8, LXN, ZNF580, IL10RB, IL15, RIPK2, ITGB2, IL18, FOS, PLD3, PYCARD, PRDX5, ELF3, CLEC7A, KRT16, CASP4, NINJ1, S100A9, MYD88	590	428	19414	1.6913828607635042	1.0	0.7790781031616953	0.7730195247701941
antigen processing and presentation of exogenous peptide antigen via MHC class I, TAP-independent	GOTERM_BP_DIRECT	3	0.4651162790697674	0.022788573064589743	HLA-B, HLA-C, HLA-E	590	8	19414	12.339406779661017	1.0	0.8014931205475565	0.7952602295429448
rRNA processing	GOTERM_BP_DIRECT	10	1.5503875968992251	0.022948371426070015	ISG20, RPS25, RPL5, RPS7, NOB1, YBEY, RPS6, RPL11, RPL26, RPL7	590	136	19414	2.4194915254237293	1.0	0.8014931205475565	0.7952602295429448
lysosomal transport	GOTERM_BP_DIRECT	4	0.6201550387596899	0.024606683304002872	GRN, VPS51, PSAP, TMEM106B	590	21	19414	6.26763518966909	1.0	0.8489305739880991	0.8423287809065374
cellular response to starvation	GOTERM_BP_DIRECT	7	1.0852713178294573	0.026240859768287897	SFRP1, MAP1LC3B, AKR1C3, WIPI1, WDR45, GLUL, DSC2	590	75	19414	3.071141242937853	1.0	0.8944023166805598	0.8874469080672787
response to interleukin-1	GOTERM_BP_DIRECT	5	0.7751937984496124	0.027400924015187827	IGBP1, APP, ANXA1, RIPK2, MYD88	590	38	19414	4.329616413916146	1.0	0.9119672239878396	0.9048752201250849
positive regulation of neuron death	GOTERM_BP_DIRECT	5	0.7751937984496124	0.027400924015187827	EGR1, APP, ITGB2, FOS, CLU	590	38	19414	4.329616413916146	1.0	0.9119672239878396	0.9048752201250849
multivesicular body sorting pathway	GOTERM_BP_DIRECT	4	0.6201550387596899	0.027865105177820038	CHMP1B, CHMP4C, CHMP2A, CHMP5	590	22	19414	5.982742681047767	1.0	0.9128453943175558	0.90574656127585
cellular response to muramyl dipeptide	GOTERM_BP_DIRECT	3	0.4651162790697674	0.028718006395992392	RIPK2, VIM, CHMP5	590	9	19414	10.968361581920902	1.0	0.9128453943175558	0.90574656127585
DNA dealkylation involved in DNA repair	GOTERM_BP_DIRECT	3	0.4651162790697674	0.028718006395992392	ASCC1, MPG, MGMT	590	9	19414	10.968361581920902	1.0	0.9128453943175558	0.90574656127585
positive regulation of tau-protein kinase activity	GOTERM_BP_DIRECT	3	0.4651162790697674	0.028718006395992392	EGR1, APP, CLU	590	9	19414	10.968361581920902	1.0	0.9128453943175558	0.90574656127585
positive regulation of protein binding	GOTERM_BP_DIRECT	7	1.0852713178294573	0.029393110947329538	APP, ACE, DTX3L, RIPK2, RPL11, NMD3, B2M	590	77	19414	2.9913713405238838	1.0	0.9239234541110586	0.9167384714350448
acute-phase response	GOTERM_BP_DIRECT	5	0.7751937984496124	0.02982337813246168	CEBPB, PLSCR1, SAA1, SAA2, ASS1	590	39	19414	4.2186006084311165	1.0	0.9271465575465284	0.9199365100859336
immune response	GOTERM_BP_DIRECT	24	3.72093023255814	0.03054139496085275	IFITM3, CEBPB, IFITM2, CXCL8, SEMA3C, IL10RB, C1R, TNFSF15, IL15, HLA-B, IFI6, IL18, IFI44, HLA-C, PIK3R3, IFI44L, HLA-E, PYCARD, FCGRT, FTH1, ITGB8, LTB, B2M, CCL28	590	497	19414	1.5889779354090643	1.0	0.939147895046222	0.931844517990366
release of cytochrome c from mitochondria	GOTERM_BP_DIRECT	4	0.6201550387596899	0.031341057626528813	IFI6, SOD2, CLU, BBC3	590	23	19414	5.722623434045688	1.0	0.9432324683558512	0.9358973272092168
ribosomal large subunit assembly	GOTERM_BP_DIRECT	4	0.6201550387596899	0.031341057626528813	RPL5, RPL3, RPL10, RPL11	590	23	19414	5.722623434045688	1.0	0.9432324683558512	0.9358973272092168
membrane fission	GOTERM_BP_DIRECT	5	0.7751937984496124	0.032368465733116955	CHMP1B, CHMP4C, CHMP2A, VPS28, CHMP5	590	40	19414	4.1131355932203375	1.0	0.9638988374630302	0.956402982240624
positive regulation of interferon-gamma production	GOTERM_BP_DIRECT	7	1.0852713178294573	0.03278424530694117	PYCARD, APP, CLEC7A, RIPK2, BCL3, IL18, ISG15	590	79	19414	2.9156404205106203	1.0	0.9661107288889226	0.9585976726727484
regulation of mitotic spindle assembly	GOTERM_BP_DIRECT	4	0.6201550387596899	0.03503300498159028	CHMP1B, CHMP4C, CHMP2A, CHMP5	590	24	19414	5.484180790960453	1.0	0.9759171705048528	0.9683278535196614
modulation of age-related behavioral decline	GOTERM_BP_DIRECT	3	0.4651162790697674	0.035186833294978785	APP, BAZ2B, B2M	590	10	19414	9.871525423728812	1.0	0.9759171705048528	0.9683278535196614
ESCRT III complex disassembly	GOTERM_BP_DIRECT	3	0.4651162790697674	0.035186833294978785	CHMP1B, CHMP2A, CHMP5	590	10	19414	9.871525423728812	1.0	0.9759171705048528	0.9683278535196614
response to type I interferon	GOTERM_BP_DIRECT	3	0.4651162790697674	0.035186833294978785	SP100, ISG15, TRIM56	590	10	19414	9.871525423728812	1.0	0.9759171705048528	0.9683278535196614
antigen processing and presentation of peptide antigen via MHC class I	GOTERM_BP_DIRECT	3	0.4651162790697674	0.035186833294978785	ACE, B2M, HLA-E	590	10	19414	9.871525423728812	1.0	0.9759171705048528	0.9683278535196614
endosome transport via multivesicular body sorting pathway	GOTERM_BP_DIRECT	3	0.4651162790697674	0.035186833294978785	CHMP1B, CHMP2A, VPS28	590	10	19414	9.871525423728812	1.0	0.9759171705048528	0.9683278535196614
defense response	GOTERM_BP_DIRECT	7	1.0852713178294573	0.03641955124905544	PYCARD, CAMLG, STAT1, STAT2, HLA-B, TAP1, INHBA	590	81	19414	2.8436492990165307	1.0	1.0	0.992521168505812
mitotic metaphase plate congression	GOTERM_BP_DIRECT	5	0.7751937984496124	0.03782892089459276	DCTN2, CHMP1B, CHMP4C, CHMP2A, CHMP5	590	42	19414	3.917271993543181	1.0	1.0	0.9925742574257426
establishment of protein localization	GOTERM_BP_DIRECT	5	0.7751937984496124	0.03782892089459276	WBP2, CHMP1B, CHMP2A, ANK3, PHLDB2	590	42	19414	3.917271993543181	1.0	1.0	0.9925742574257426
autophagosome maturation	GOTERM_BP_DIRECT	5	0.7751937984496124	0.04074498431536165	MAP1LC3B, CHMP1B, CHMP4C, CHMP2A, CHMP5	590	43	19414	3.8261726448561295	1.0	1.0	0.9925742574257426
DNA catabolic process	GOTERM_BP_DIRECT	3	0.4651162790697674	0.042156983537767055	ISG20, APEX1, DNASE1L1	590	11	19414	8.974114021571651	1.0	1.0	0.9925742574257426
response to molecule of bacterial origin	GOTERM_BP_DIRECT	3	0.4651162790697674	0.042156983537767055	CXCL8, CD24, B2M	590	11	19414	8.974114021571651	1.0	1.0	0.9925742574257426
positive regulation of interferon-alpha production	GOTERM_BP_DIRECT	4	0.6201550387596899	0.04305604856247473	IFIH1, STAT1, RIPK2, IRF7	590	26	19414	5.0623207301173405	1.0	1.0	0.9925742574257426
positive regulation of interleukin-1 beta production	GOTERM_BP_DIRECT	6	0.9302325581395348	0.04457308743002406	PYCARD, EGR1, APP, CLEC7A, RIPK2, MYD88	590	64	19414	3.0848516949152542	1.0	1.0	0.9925742574257426
negative regulation of MAP kinase activity	GOTERM_BP_DIRECT	5	0.7751937984496124	0.04694909504581511	INPP5K, CBLC, SPRY2, SPRY1, SORL1	590	45	19414	3.656120527306968	1.0	1.0	0.9925742574257426
positive regulation of release of cytochrome c from mitochondria	GOTERM_BP_DIRECT	4	0.6201550387596899	0.04738152096436452	HRK, PYCARD, BMF, BBC3	590	27	19414	4.874827369742624	1.0	1.0	0.9925742574257426
plasma membrane repair	GOTERM_BP_DIRECT	4	0.6201550387596899	0.04738152096436452	CHMP1B, CHMP4C, CHMP2A, CHMP5	590	27	19414	4.874827369742624	1.0	1.0	0.9925742574257426
leukocyte activation	GOTERM_BP_DIRECT	3	0.4651162790697674	0.04959219364287982	HLA-B, HLA-C, HLA-E	590	12	19414	8.226271186440677	1.0	1.0	0.9925742574257426
regulation of keratinocyte differentiation	GOTERM_BP_DIRECT	3	0.4651162790697674	0.04959219364287982	ERRFI1, ZFP36, ZFP36L1	590	12	19414	8.226271186440677	1.0	1.0	0.9925742574257426

## Sheet: BP_IDO1
Term	Category	Count	%	PValue	Genes	List Total	Pop Hits	Pop Total	Fold Enrichment	Bonferroni	Benjamini	FDR
cell adhesion	GOTERM_BP_DIRECT	48	6.015037593984963	1.1620138865984859e-07	LGALS3BP, COL18A1, PTPRU, NRP2, PTPRM, ICAM3, LAMC2, PRKX, ICAM5, HAPLN3, F11R, CLDN1, EFNB2, ALCAM, CDH3, PODXL, ITGB8, ITGAV, PCDH1, DGCR2, MAGI1, IL32, MUC16, LAMB3, JUP, LAMB2, ITGA2, PCDH8, CASK, NPNT, CLDN4, AZGP1, CEACAM1, CLDN3, THEMIS2, CLDN9, COL6A2, COL6A1, CLDN7, PXDN, PKP1, ITGBL1, CD9, ADAM9, DSG2, CD24, MFGE8, ARF6	708	563	19414	2.3378390583135142	0.00041637909117575583	0.0004164657769568973	0.00041344454085174133
cell-cell adhesion	GOTERM_BP_DIRECT	22	2.7568922305764407	9.380718775183375e-06	JUP, TMOD3, ITGA2, CTNND1, ICAM3, SCRIB, ICAM5, F11R, CELSR1, CD2AP, CDH3, CDH1, PKP1, CDC42EP1, ITGAV, DSG2, SOX9, DSG3, CD24, PDLIM5, S100A11, TJP2	708	195	19414	3.0936404461828197	0.03306176056394538	0.014871106082181125	0.014763224174218876
defense response to virus	GOTERM_BP_DIRECT	24	3.0075187969924815	1.616719070029805e-05	APOBEC3C, DTX3L, STAT1, STAT2, IFIT5, ISG15, ADAR, DDX60, SAMHD1, PARP9, TICAM1, LYST, BST2, HERC5, SLFN13, PLSCR1, IFI27, OAS1, OAS3, IRF7, PMAIP1, MYD88, TRIM56, BCL2L1	708	234	19414	2.812400405620745	0.0562969045735654	0.014871106082181125	0.014763224174218876
negative regulation of keratinocyte proliferation	GOTERM_BP_DIRECT	8	1.0025062656641603	1.6597216609577152e-05	EFNB2, IFT172, CD109, CASK, SFN, IRF6, OVOL1, FGFR2	708	24	19414	9.140301318267419	0.057750255479188	0.014871106082181125	0.014763224174218876
establishment of endothelial intestinal barrier	GOTERM_BP_DIRECT	6	0.7518796992481203	2.43028224490887e-05	FASN, RAPGEF2, F11R, CLDN1, MYD88, TJP2	708	11	19414	14.956856702619413	0.08341674353661366	0.017343311591101803	0.01721749515656814
signal transduction	GOTERM_BP_DIRECT	76	9.523809523809524	3.2802277579513976e-05	LGALS3BP, RTKN, CALML5, RTKN2, ARHGAP1, PTPRM, SECTM1, CXCL1, PIK3CB, METRNL, CXCL16, ELK3, PIDD1, ALCAM, PLAU, AKT3, AKT1, SOX9, MAGI1, FGFBP1, TLE1, METRN, DAPK1, PLAUR, OCRL, CD2AP, INPP4A, HSH2D, CEACAM1, RAP2B, GPRC5A, HGS, RASA1, PKP1, RIN3, RIN2, NBL1, TNFRSF21, PTGES, GRB7, CRABP2, STK39, DAPP1, PRKX, MST1R, GATA3, RASGRP1, NDRG1, LRP8, C3, FAM83H, ABR, FAM83G, ERBB3, SH3BP1, RHPN1, FLNB,…	708	1283	19414	1.6243091976344286	0.11091753928507952	0.017343311591101803	0.01721749515656814
in utero embryonic development	GOTERM_BP_DIRECT	22	2.7568922305764407	3.8393238433091653e-05	JAG2, MBD3, SLC34A2, EDN1, FOXC1, NOTCH1, NXN, HM13, GATA6, ADAM10, PLOD3, SLC30A1, OCRL, GATA3, MYO1E, SH3PXD2A, MAFG, MAFF, PLCG1, FGFR2, BCL2L1, LY6E	708	214	19414	2.8189714346058397	0.1285562919147365	0.017343311591101803	0.01721749515656814
keratinocyte proliferation	GOTERM_BP_DIRECT	8	1.0025062656641603	3.871274908728081e-05	EFNB2, IFT172, FST, CD109, SFN, IRF6, OVOL1, KLK8	708	27	19414	8.124712282904373	0.12955367220303982	0.017343311591101803	0.01721749515656814
positive regulation of transcription, DNA-templated	GOTERM_BP_DIRECT	49	6.140350877192982	4.860414269426977e-05	MESP1, CITED4, MYRFL, AHR, MED14, CDH1, PIM1, TRIM25, AKT1, SOX9, SOX4, TEAD2, MEF2C, MAP2K2, DTX3L, ACTN4, POU3F1, PARP9, ETV4, RUNX3, MYCN, ELF4, IRF7, TRIM14, IRF6, TRIM56, CASZ1, FOXC1, SF3B3, NOTCH1, GATA6, FOXK1, GATA3, NKX2-1, E2F1, APOE, TFAP2A, MBD3, ZFHX3, STAT1, INSR, MBD2, NR2F2, PML, KLF6, SP1, TACC1, LGR4, TP73	708	724	19414	1.8558346599244624	0.15987238906832854	0.01859800382596949	0.018463085271428408
regulation of cell proliferation	GOTERM_BP_DIRECT	19	2.380952380952381	5.4246080156909134e-05	JAG2, TFAP2A, JUND, RBFOX2, JUP, STAT1, STAT2, MBD2, FANCA, NDRG1, ERBB3, PLAU, MAFG, TXNIP, RAPGEF2, SOX9, ARHGEF2, IER5, S100A11	708	171	19414	3.04676710608914	0.17669061432751074	0.01859800382596949	0.018463085271428408
epidermis development	GOTERM_BP_DIRECT	13	1.6290726817042605	5.708092692122332e-05	CRABP2, LAMB3, CALML5, IFT172, INSR, KLK5, EMP1, LAMC2, GRHL1, SPINT1, KRT15, GJB5, KRT14	708	85	19414	4.193785310734463	0.18501362287097825	0.01859800382596949	0.018463085271428408
negative regulation of cell proliferation	GOTERM_BP_DIRECT	35	4.385964912280701	7.105696310703449e-05	COL18A1, PTPRU, NOTCH1, CXCL1, GATA3, NDRG1, MNT, ADAMTS1, CLMN, SPEG, LZTS2, TP53I11, SOX4, S100A11, TFAP2A, RBM38, GABBR1, FGFBP1, IGFBP3, RARRES1, LIF, ETV3, PTPN14, PML, AZGP1, CLDN3, HGS, PMP22, SPRY2, RAPGEF2, CD9, IRF6, FRK, PTGES, TP73	708	457	19414	2.100069230674133	0.22483332185396174	0.020427001354315168	0.02027881440252605
cell migration	GOTERM_BP_DIRECT	25	3.132832080200502	7.409347589455836e-05	FOXC1, MST1R, PIK3CB, LIMD1, CORO1A, TGFBR3L, SH3BP1, PODXL, GPC1, KDR, ITGB8, ITGAV, PLCG1, LAMB3, JUP, LAMB2, SCRIB, PARP9, CD2AP, CEACAM1, ITGBL1, SDC1, ADAM9, RHOV, CD24	708	275	19414	2.4928094504365688	0.2332242213575929	0.020427001354315168	0.02027881440252605
viral entry into host cell	GOTERM_BP_DIRECT	14	1.7543859649122806	8.407493505480525e-05	SLC20A2, TFRC, CD81, ITGA2, INSR, SLC52A1, F11R, CLDN1, EFNB2, PLSCR1, CLDN9, DAG1, ITGAV, CD55	708	102	19414	3.763653483992467	0.2601717652045854	0.021523183374030145	0.02136704420892836
positive regulation of transcription from RNA polymerase II promoter	GOTERM_BP_DIRECT	71	8.897243107769421	0.00011145973471707317	MESP1, CD81, ADIRF, AHR, ELK3, MED14, AKT1, SOX9, IER5, SOX4, TEAD2, CDK5RAP3, GTF2I, MEF2C, EDN1, TSTD1, EN1, CASK, NPNT, ETV4, SREBF2, ETV6, PLSCR1, MYCN, ELF3, ELF4, TFR2, RFX5, IRF7, IRF6, ARHGEF2, CASZ1, FOXC1, NOTCH1, GATA6, GATA3, FSTL3, MLLT6, HELZ2, SBNO2, MYO6, DVL1, NKX2-1, E2F1, E2F2, APBB2, S100A10, MLXIP, TFAP2A, ZFHX3, JUND, JUP, STAT1, MACC1, STAT2, LIF, MICAL2, NR2F2, GRHL1, MEIS…	708	1222	19414	1.593194910630901	0.3293406549304606	0.026631445948399352	0.026438249074889758
positive regulation of gene expression	GOTERM_BP_DIRECT	36	4.511278195488722	0.0002866179503089928	FOXC1, NOTCH1, TFRC, PIK3CB, EPB41L4B, CDH3, ERBB3, LAMP3, E2F1, NKX2-1, AKT1, ITGB8, SOX9, AMH, IL32, TFAP2A, MEF2C, MAP2K2, TLE1, LIF, POU3F1, TICAM1, F3, BMP6, ADAM19, OCLN, PLSCR1, MYCN, CLDN3, SP1, HGS, MAFG, PKP1, SPRY2, EZR, MYD88	708	512	19414	1.9280323093220344	0.6420585933575178	0.06420242086921439	0.06373666669996228
positive regulation of protein localization to nucleus	GOTERM_BP_DIRECT	8	1.0025062656641603	0.00038839666728111556	CARD10, DTX3L, TFRC, LIF, AKT1, PARP9, CDK5RAP3, CD2AP	708	38	19414	5.772821885221528	0.7514929471813171	0.0799564106048519	0.07937636967970509
negative regulation of transcription from RNA polymerase II promoter	GOTERM_BP_DIRECT	58	7.268170426065162	0.0004015667943324035	ZBTB20, ELK3, CCND1, SOX9, SOX4, HES7, MEF2C, EDN1, ZNF282, FST, EN1, OVOL1, ETV3, PARP9, RUNX3, KLF16, SREBF2, ETV6, IFI27, CCNE1, RFX5, IRF7, TXNIP, EZR, FOXC1, NOTCH1, GATA6, ZBTB42, FOXK1, GATA3, MNT, NKX2-1, E2F1, APBB2, SFN, SAMD1, HES2, TFAP2A, MBD3, CBX6, ZFHX3, JUND, GADD45A, STAT1, CBX2, MBD2, IRF2BP2, NR2F2, BMP6, NR2F6, KLF5, MAFG, MAFF, ZNF217, MAFK, FRK, NFE2L1, FGFR2	708	988	19414	1.609729179532926	0.762954800022578	0.0799564106048519	0.07937636967970509
actin filament organization	GOTERM_BP_DIRECT	16	2.0050125313283207	0.0005137092944378722	TMOD1, MARCKSL1, TMOD3, SORBS2, CORO1A, CD2AP, MYO1D, MYO1E, SH3BP1, MPRIP, MYO5B, TMSB4X, MYO6, RHOV, ARHGEF2, TMSB10	708	154	19414	2.8489250862132214	0.8414376166249531	0.0969017953297544	0.09619882471631312
negative regulation of type I interferon-mediated signaling pathway	GOTERM_BP_DIRECT	6	0.7518796992481203	0.0006207207334793499	OAS1, STAT2, OAS3, ISG15, ADAR, SAMHD1	708	20	19414	8.226271186440677	0.8919708133812286	0.11123315543949948	0.11042621848597636
positive regulation of keratinocyte migration	GOTERM_BP_DIRECT	5	0.6265664160401002	0.000683204865170355	EPB41L4B, IQSEC1, ADAM9, MAPRE2, ARF6	708	12	19414	11.425376647834275	0.9136583404373672	0.11660029698907395	0.11575442429886305
cell differentiation	GOTERM_BP_DIRECT	43	5.3884711779448615	0.0008486259175321954	SLFN5, PTPRU, CLIC4, FOXC1, NOTCH1, NXN, GATA6, TNFAIP2, ADIRF, FOXK1, GATA3, RASGRP1, ELK3, FSTL3, NHSL2, KIAA1522, NKX2-1, AKT1, FLNB, AMH, SOX4, HES4, KRT6A, JAG2, RBM38, MEF2C, SMURF1, FST, CBX2, NR2F2, ETV3, ETV4, HSPG2, ETV6, NR2F6, ELF3, ELF4, PMP22, RAPGEF2, ARHGEF2, AGRN, FRK, ARF6	708	690	19414	1.7088389421108654	0.952297265534082	0.13744981871837172	0.1364526939174014
osteoclast fusion	GOTERM_BP_DIRECT	4	0.5012531328320802	0.000885729438435437	SBNO2, SH3PXD2A, CD81, CD109	708	6	19414	18.280602636534837	0.9582418648117002	0.13744981871837172	0.1364526939174014
viral protein processing	GOTERM_BP_DIRECT	7	0.8771929824561403	0.0009204228932033821	ST6GAL1, ST6GALNAC2, MGAT5, MGAT4B, FURIN, MAN1B1, PARP9	708	32	19414	5.998322740112995	0.9631284388256004	0.13744981871837172	0.1364526939174014
embryonic organ development	GOTERM_BP_DIRECT	7	0.8771929824561403	0.0010907436851514873	MBD3, MBD2, GATA3, POLE, FGFR2, TEAD2, PBX1	708	33	19414	5.816555384351995	0.9799867134919268	0.15278941559360204	0.1516810102349431
angiogenesis	GOTERM_BP_DIRECT	21	2.631578947368421	0.0011084053586589435	COL18A1, ROBO4, CLIC4, FOXC1, NRP2, NOTCH1, SERPINE1, TNFAIP2, TGFA, PRKX, HSPG2, HS6ST1, ELK3, CEACAM1, KLF5, PXDN, KDR, ITGAV, AMOTL2, MFGE8, FGFR2	708	255	19414	2.25819209039548	0.9812155901694736	0.15278941559360204	0.1516810102349431
Rho protein signal transduction	GOTERM_BP_DIRECT	9	1.1278195488721805	0.0012774786612278323	RTKN, CDC42EP5, ARHGAP1, ARHGEF3, EPS8L1, CDC42EP1, EPS8L2, MYO9B, CELSR1	708	59	19414	4.182849755817294	0.9897595577553646	0.15572519873149873	0.1545954958389153
stem cell proliferation	GOTERM_BP_DIRECT	8	1.0025062656641603	0.0012805391460858195	ZNRF3, CD109, KDR, SFN, IRF6, SOX9, OVOL1, PBX1	708	46	19414	4.768852861704741	0.9898714113803226	0.15572519873149873	0.1545954958389153
negative regulation of viral genome replication	GOTERM_BP_DIRECT	8	1.0025062656641603	0.0012805391460858195	APOBEC3C, BST2, PLSCR1, OAS1, SLPI, OAS3, IFIT5, ISG15	708	46	19414	4.768852861704741	0.9898714113803226	0.15572519873149873	0.1545954958389153
positive regulation of chromatin binding	GOTERM_BP_DIRECT	5	0.6265664160401002	0.0013035033375962506	PYGO2, DTX3L, DDX11, MBD2, PARP9	708	14	19414	9.793179983857948	0.990672641612474	0.15572519873149873	0.1545954958389153
lacrimal gland development	GOTERM_BP_DIRECT	4	0.5012531328320802	0.0015080962459521176	FOXC1, IGSF3, SOX9, FGFR2	708	7	19414	15.66908797417272	0.9955243186893612	0.16960764190589506	0.16837722932510452
positive regulation of cell migration	GOTERM_BP_DIRECT	21	2.631578947368421	0.0015412213006514193	GRB7, EDN1, NOTCH1, INSR, ADAM10, LAMC2, ACTN4, F3, CORO1A, CLDN1, CXCL16, FAM83H, CLDN4, CLDN3, PODXL, PLAU, MGAT5, KDR, SPRY2, ADAM9, ITGAV	708	262	19414	2.197858713934532	0.9960260637267192	0.16960764190589506	0.16837722932510452
innate immune response	GOTERM_BP_DIRECT	39	4.887218045112782	0.0015857221595549273	IFIT5, ADAR, GATA3, MST1R, SAMHD1, DDX60, CORO1A, WFDC2, WFDC3, HERC5, ZDHHC18, TRIM25, N4BP3, CD55, APOBEC3C, PPP1R14B, DTX3L, DAPK1, HLA-B, ISG15, PARP9, PARP14, TICAM1, PML, BST2, MARCO, OAS1, IFI27, TRIML2, SLPI, ELF4, OAS3, IRF7, TRIM14, ARHGEF2, LGR4, MYD88, FRK, TRIM56	708	627	19414	1.7056064660881791	0.9966127571242694	0.16960764190589506	0.16837722932510452
animal organ morphogenesis	GOTERM_BP_DIRECT	14	1.7543859649122806	0.0016090010671876206	COL18A1, TLE1, LAMB3, LAMB2, ITGA2, LAMC2, MEIS3, HSPG2, PBX1, EFNB2, AGRN, NBL1, FGFR2, DGCR2	708	138	19414	2.7818308359944313	0.9968843082729132	0.16960764190589506	0.16837722932510452
wound healing	GOTERM_BP_DIRECT	11	1.3784461152882206	0.002215603419664596	EPB41L4B, CDH3, ERBB3, SDC1, TGFA, SCRIB, CFLAR, CELSR1, FGFR2, ELK3, KRT6A	708	94	19414	3.2088291862002647	0.9996471728980668	0.22203112244857567	0.22042040560045545
response to iron ion	GOTERM_BP_DIRECT	5	0.6265664160401002	0.002236391563949512	CCND1, TFRC, TFR2, SLC11A2, CYBRD1	708	16	19414	8.569032485875706	0.9996725592199972	0.22203112244857567	0.22042040560045545
dendrite morphogenesis	GOTERM_BP_DIRECT	7	0.8771929824561403	0.002330495044060903	FARP1, RBFOX2, MAP2, MINK1, SLC11A2, DVL1, LRP8	708	38	19414	5.051219149568838	0.9997664798312969	0.22203112244857567	0.22042040560045545
multicellular organism development	GOTERM_BP_DIRECT	14	1.7543859649122806	0.002354124624175747	FST, INSR, LIF, MST1R, KREMEN2, FSTL3, MNT, CDH3, ERBB3, CDH1, PIM1, KDR, ADAMTS9, FGFR2	708	144	19414	2.6659212178279974	0.9997854846705864	0.22203112244857567	0.22042040560045545
defense response	GOTERM_BP_DIRECT	10	1.2531328320802004	0.002693175038194454	IL32, CST3, P2RY11, STAT1, STAT2, HLA-B, GATA3, MST1R, KCNN4, SOCS6	708	81	19414	3.3852967845434887	0.99993655647644	0.2474958804330493	0.2457004304075863
keratinocyte differentiation	GOTERM_BP_DIRECT	9	1.1278195488721805	0.0029144895643748677	ST14, CLIC4, NOTCH1, KRT14, ADAM9, TXNIP, IRF6, CFLAR, POU3F1	708	67	19414	3.6834050088540353	0.9999713621684888	0.2611382649679881	0.2592438467511445
DNA replication initiation	GOTERM_BP_DIRECT	6	0.7518796992481203	0.0030929791653006014	CCNE2, CCNE1, MCM3, MCM10, MCM6, MCM2	708	28	19414	5.8759079903147695	0.9999849241429376	0.2703716421570087	0.2684102407351107
response to calcium ion	GOTERM_BP_DIRECT	8	1.0025062656641603	0.003297861157323349	CCND1, S100A16, ADAM9, TXNIP, ANXA11, SDC1, ITPR3, AQP3	708	54	19414	4.062356141452186	0.999992782969192	0.2814174854249257	0.2793759523275351
regulation of cyclin-dependent protein serine/threonine kinase activity	GOTERM_BP_DIRECT	8	1.0025062656641603	0.0036626043026995827	HERC5, CCND1, CCNE2, CCNE1, GADD45A, SFN, CDC25A, CDK5RAP3	708	55	19414	3.9884951206985098	0.9999980562117231	0.2983357686562569	0.2961715024773889
ERK1 and ERK2 cascade	GOTERM_BP_DIRECT	8	1.0025062656641603	0.0036626043026995827	DUSP5, EDN1, OXTR, MAP2K2, KDR, SPRY2, ITGAV, SOX9	708	55	19414	3.9884951206985098	0.9999980562117231	0.2983357686562569	0.2961715024773889
phagocytosis	GOTERM_BP_DIRECT	9	1.1278195488721805	0.0038361157047458283	RUBCN, ANXA11, ICAM3, ABCA7, MST1R, ICAM5, LYST, CORO1A, MYD88	708	70	19414	3.5255447941888622	0.999998958737882	0.30552530412909	0.30330888172190346
inner ear morphogenesis	GOTERM_BP_DIRECT	8	1.0025062656641603	0.0040572062220410685	TFAP2A, ALDH1A3, INSIG2, MYO6, SPRY2, GATA3, CELSR1, FGFR2	708	56	19414	3.91727199354318	0.99999953003382	0.3161092847781563	0.3138160812613505
vesicle transport along actin filament	GOTERM_BP_DIRECT	5	0.6265664160401002	0.004367003946139166	MYO1D, MYO1E, MYO5B, MYO6, ACTN4	708	19	19414	7.21602735652691	0.9999998458926964	0.3228669703728537	0.32052474346724713
glycosaminoglycan biosynthetic process	GOTERM_BP_DIRECT	7	0.8771929824561403	0.00441419686056636	B4GALT2, NDST1, GPC1, B3GALT6, HS6ST1, HSPG2, HS3ST1	708	43	19414	4.463868085665485	0.9999998699701768	0.3228669703728537	0.32052474346724713
positive regulation of interferon-beta production	GOTERM_BP_DIRECT	7	0.8771929824561403	0.00441419686056636	OAS1, OAS3, IRF7, ZBTB20, ISG15, TICAM1, TRIM56	708	43	19414	4.463868085665485	0.9999998699701768	0.3228669703728537	0.32052474346724713
lymph vessel development	GOTERM_BP_DIRECT	4	0.5012531328320802	0.0047637396565877715	EFNB2, FOXC1, KDR, NR2F2	708	10	19414	10.968361581920902	0.9999999630625088	0.32833159479251106	0.3259497249642172
transferrin transport	GOTERM_BP_DIRECT	4	0.5012531328320802	0.0047637396565877715	STEAP3, TFRC, TFR2, ARHGAP1	708	10	19414	10.968361581920902	0.9999999630625088	0.32833159479251106	0.3259497249642172
basement membrane assembly	GOTERM_BP_DIRECT	4	0.5012531328320802	0.0047637396565877715	LAMB3, LAMB2, PXDN, PLOD3	708	10	19414	10.968361581920902	0.9999999630625088	0.32833159479251106	0.3259497249642172
regulation of ARF protein signal transduction	GOTERM_BP_DIRECT	5	0.6265664160401002	0.005303574749284711	CYTH3, IQSEC1, GIT1, ARFGEF3, ARFGAP1	708	20	19414	6.855225988700564	0.9999999947160718	0.3586417339893661	0.3560399803387736
response to estrogen	GOTERM_BP_DIRECT	8	1.0025062656641603	0.00543535722891229	SLC34A2, CCND1, CITED4, GATA6, TRIM25, GATA3, CD24, HAPLN3	708	59	19414	3.7180886718375943	0.9999999967135378	0.36074667237817865	0.3581296485272209
response to hypoxia	GOTERM_BP_DIRECT	14	1.7543859649122806	0.006103623616484745	TFRC, ITGA2, SLC11A2, SLC2A1, PLAT, ACTN4, LIMD1, WTIP, HK2, PML, CLDN3, PLAU, PLEKHN1, CD24	708	161	19414	2.3844264308523706	0.99999999970452	0.3907316258051028	0.3878970771804006
DNA damage response, signal transduction by p53 class mediator resulting in cell cycle arrest	GOTERM_BP_DIRECT	5	0.6265664160401002	0.006365482609607207	RBM38, PIDD1, MUC1, PLK2, PML	708	21	19414	6.5287866559053	0.9999999998850828	0.3907316258051028	0.3878970771804006
calcium-independent cell-cell adhesion via plasma membrane cell-adhesion molecules	GOTERM_BP_DIRECT	5	0.6265664160401002	0.006365482609607207	CLDN4, CLDN3, CLDN9, CLDN7, CLDN1	708	21	19414	6.5287866559053	0.9999999998850828	0.3907316258051028	0.3878970771804006
limb bud formation	GOTERM_BP_DIRECT	4	0.5012531328320802	0.006374289220654177	PLXNA2, SOX9, SOX4, FGFR2	708	11	19414	9.971237801746275	0.999999999888676	0.3907316258051028	0.3878970771804006
maintenance of permeability of blood-brain barrier	GOTERM_BP_DIRECT	6	0.7518796992481203	0.006432244956054985	SLC12A2, OCLN, CLDN3, F11R, CLDN1, TJP2	708	33	19414	4.9856189008731375	0.9999999999096768	0.3907316258051028	0.3878970771804006
response to virus	GOTERM_BP_DIRECT	11	1.3784461152882206	0.0068603545600955905	BST2, OAS1, OAS3, IRF7, ITGB8, ISG15, ADAR, GATA3, MST1R, DDX60, BCL2L1	708	110	19414	2.7420903954802265	0.9999999999807256	0.4097918457230433	0.4068190254136685
negative regulation of peptidase activity	GOTERM_BP_DIRECT	9	1.1278195488721805	0.00740146234503118	CST3, CSTB, SPINT1, SLPI, OVOS2, CD109, A2ML1, WFDC2, WFDC3	708	78	19414	3.1639504563233376	0.9999999999972666	0.4310829540430728	0.4279556781487872
DNA unwinding involved in DNA replication	GOTERM_BP_DIRECT	5	0.6265664160401002	0.007559465020362466	RECQL4, RPA1, MCM3, MCM6, MCM2	708	22	19414	6.232023626091423	0.9999999999984552	0.4310829540430728	0.4279556781487872
response to cytokine	GOTERM_BP_DIRECT	7	0.8771929824561403	0.007625811960451459	OXTR, STAT1, MAPKAPK2, TIMP2, PML, BCL2L1, CXCL16	708	48	19414	3.998881826741997	0.9999999999987842	0.4310829540430728	0.4279556781487872
notochord development	GOTERM_BP_DIRECT	4	0.5012531328320802	0.008271317339489326	COL18A1, COBL, SOX9, TEAD2	708	12	19414	9.140301318267419	0.9999999999998821	0.4310829540430728	0.4279556781487872
regulation of keratinocyte differentiation	GOTERM_BP_DIRECT	4	0.5012531328320802	0.008271317339489326	ERRFI1, CD109, GRHL1, AQP3	708	12	19414	9.140301318267419	0.9999999999998821	0.4310829540430728	0.4279556781487872
positive regulation of astrocyte differentiation	GOTERM_BP_DIRECT	4	0.5012531328320802	0.008271317339489326	NOTCH1, CLCF1, LIF, PRPF19	708	12	19414	9.140301318267419	0.9999999999998821	0.4310829540430728	0.4279556781487872
positive regulation of vasculogenesis	GOTERM_BP_DIRECT	4	0.5012531328320802	0.008271317339489326	CEACAM1, KDR, RAPGEF2, RIN2	708	12	19414	9.140301318267419	0.9999999999998821	0.4310829540430728	0.4279556781487872
tissue development	GOTERM_BP_DIRECT	6	0.7518796992481203	0.008289334019238877	MBD3, LAMB3, LAMB2, LAMC2, AGRN, HSPG2	708	35	19414	4.700726392251815	0.9999999999998894	0.4310829540430728	0.4279556781487872
extracellular matrix organization	GOTERM_BP_DIRECT	15	1.8796992481203008	0.008299309104065854	COL18A1, ITGA2, FURIN, NPNT, FBLN2, THSD4, SERPINB5, CCDC80, SPINT1, ELF3, ADAMTS1, PXDN, ITGAV, SOX9, ADAMTS9	708	186	19414	2.2113632221614723	0.9999999999998932	0.4310829540430728	0.4279556781487872
positive regulation of mesenchymal cell proliferation	GOTERM_BP_DIRECT	5	0.6265664160401002	0.008891852276635505	MYCN, STAT1, KDR, SOX9, FGFR2	708	23	19414	5.961066077130925	0.9999999999999876	0.4552628365637379	0.4519601485752732
positive regulation of GTPase activity	GOTERM_BP_DIRECT	15	1.8796992481203008	0.00948583712921547	USP6NL, RABGAP1L, CDKL5, IQSEC1, F11R, RASGRP1, NET1, ABR, SH3BP1, RASA1, SGSM2, RAPGEF2, AGRN, MAPRE2, S100A10	708	189	19414	2.1762622186351	0.9999999999999986	0.4721838926542812	0.4687584514687311
actin cytoskeleton organization	GOTERM_BP_DIRECT	15	1.8796992481203008	0.00948583712921547	IQSEC1, TMOD3, KLHL17, CXCL1, ARHGEF10L, ACTN4, CORO1A, FGD6, CLDN3, DAAM1, FLNB, AMOTL2, PDLIM5, SPTAN1, ARFGEF3	708	189	19414	2.1762622186351	0.9999999999999986	0.4721838926542812	0.4687584514687311
cell proliferation	GOTERM_BP_DIRECT	15	1.8796992481203008	0.0099096922487919	MARCKSL1, FOXC1, ITGA2, SCRIB, MCM10, GATA3, CDC25A, BTC, NDST1, CD9, AKT1, TACC1, CDK5RAP3, PTGES, BCL2L1	708	190	19414	2.1648082069580727	0.9999999999999996	0.486525164653016	0.4829956852219395
bicellular tight junction assembly	GOTERM_BP_DIRECT	7	0.8771929824561403	0.01021387668083007	CLDN4, OCLN, CLDN3, SLC39A9, CLDN9, CLDN7, CLDN1	708	51	19414	3.763653483992467	1.0	0.4946828922174996	0.4910942328431539
positive regulation of endothelial cell migration	GOTERM_BP_DIRECT	8	1.0025062656641603	0.010807883506306392	EDN1, NRP2, KDR, AKT1, GATA3, PIK3CB, RIN2, SASH1	708	67	19414	3.274137785648031	1.0	0.5164727264880281	0.5127259935391753
response to xenobiotic stimulus	GOTERM_BP_DIRECT	18	2.255639097744361	0.011553598870086895	ABCA2, OXTR, STAT1, ITGA2, GATA6, PTPRM, SLC1A3, TGFA, GATA3, AHR, LRP8, ASS1, CDH3, CCND1, CDH1, TXNIP, AMH, TP73	708	253	19414	1.950894352515576	1.0	0.5427962208663675	0.5388585250676717
regulation of small GTPase mediated signal transduction	GOTERM_BP_DIRECT	11	1.3784461152882206	0.011661637557675865	NET1, ABR, ARHGEF9, SH3BP1, ARHGAP1, ARHGEF3, ARHGEF4, ARHGEF10L, MYO9B, ARHGEF2, SIPA1L3	708	119	19414	2.534705407586764	1.0	0.5427962208663675	0.5388585250676717
cytoskeleton organization	GOTERM_BP_DIRECT	13	1.6290726817042605	0.011858814347886016	SVIL, MICAL2, SORBS2, LIMD1, WTIP, SIPA1L3, UGT8, FGD6, SH3BGRL3, SOX9, APOE, AGRN, KRT6A	708	156	19414	2.2850753295668547	1.0	0.5441787924614231	0.5402310668464686
cellular response to interleukin-4	GOTERM_BP_DIRECT	5	0.6265664160401002	0.011995012445438734	FASN, GATA3, CORO1A, PML, MCM2	708	25	19414	5.484180790960453	1.0	0.5441787924614231	0.5402310668464686
cardiac ventricle formation	GOTERM_BP_DIRECT	3	0.3759398496240601	0.012307852369824231	MESP1, MEF2C, SOX4	708	5	19414	16.452542372881354	1.0	0.5500044661761879	0.5460144784193294
MAPK cascade	GOTERM_BP_DIRECT	13	1.6290726817042605	0.01243034647328996	DUSP5, MEF2C, MAP2K2, IGFBP3, MINK1, ZDHHC9, RASA1, PEA15, MAPKAPK2, RAPGEF2, MAP3K8, MAP3K9, PTPN3	708	157	19414	2.270520709633308	1.0	0.5500044661761879	0.5460144784193294
locomotory behavior	GOTERM_BP_DIRECT	9	1.1278195488721805	0.01302700932714382	B4GALT2, ABCA2, ALDH1A3, ANKH, NKX2-1, ZDHHC8, CELSR1, GIT1, C1QL1	708	86	19414	2.869629483642097	1.0	0.5637440713925543	0.5596544101603539
acute-phase response	GOTERM_BP_DIRECT	6	0.7518796992481203	0.01305545701048605	PLSCR1, TFRC, TFR2, SAA1, SAA2, ASS1	708	39	19414	4.2186006084311165	1.0	0.5637440713925543	0.5596544101603539
phospholipid translocation	GOTERM_BP_DIRECT	5	0.6265664160401002	0.013776254397029558	ATP8B2, ATP10A, ABCA7, KCNN4, ATP9A	708	26	19414	5.273250760538897	1.0	0.5862441647950072	0.5819912774387934
memory	GOTERM_BP_DIRECT	9	1.1278195488721805	0.013903670203006587	B4GALT2, FEN1, OXTR, ADGRF1, PLK2, INSR, ABCA7, ITPR3, KLK8	708	87	19414	2.8366452367036823	1.0	0.5862441647950072	0.5819912774387934
chloride transmembrane transport	GOTERM_BP_DIRECT	10	1.2531328320802004	0.014442038331288563	SLC12A2, GABRP, CLDN4, CLIC4, FXYD3, FXYD1, SLC1A3, LRRC8A, SLC1A4, SLC12A7	708	105	19414	2.61151466236212	1.0	0.5929904953085872	0.5886886669386029
carbohydrate transport	GOTERM_BP_DIRECT	6	0.7518796992481203	0.014485224108399922	SLC37A1, PEA15, SLC2A1, SLC17A5, AKT1, MFSD12	708	40	19414	4.1131355932203375	1.0	0.5929904953085872	0.5886886669386029
type I interferon signaling pathway	GOTERM_BP_DIRECT	7	0.8771929824561403	0.014560034483023343	IFI27, OAS1, STAT1, STAT2, IRF7, IRF6, MYD88	708	55	19414	3.4899332306111965	1.0	0.5929904953085872	0.5886886669386029
interferon-gamma-mediated signaling pathway	GOTERM_BP_DIRECT	5	0.6265664160401002	0.015716820844087626	STAT1, IRF7, HLA-B, IRF6, HLA-F	708	27	19414	5.077945176815233	1.0	0.6269882251157309	0.6224397614290655
unsaturated fatty acid biosynthetic process	GOTERM_BP_DIRECT	4	0.5012531328320802	0.01577306770851206	FADS2, SCD, SCD5, ELOVL6	708	15	19414	7.312241054613937	1.0	0.6269882251157309	0.6224397614290655
positive regulation of angiogenesis	GOTERM_BP_DIRECT	13	1.6290726817042605	0.017041941033082972	JUP, SERPINE1, GATA6, F3, HK2, C3, STIM1, SP1, AKT3, KDR, ITGB8, PLCG1, SASH1	708	164	19414	2.173608240319691	1.0	0.6269882251157309	0.6224397614290655
positive regulation of apoptotic process	GOTERM_BP_DIRECT	21	2.631578947368421	0.01706391247922348	HRK, CDK19, DAPK1, GADD45A, IGFBP3, SCRIB, CFLAR, UBE2Z, NET1, PIDD1, ALDH1A3, E2F1, TXNIP, PMAIP1, PLEKHN1, MAP3K9, SOX4, IDO1, BCL2L1, TP73, PHLDA3	708	327	19414	1.7609754833359252	1.0	0.6269882251157309	0.6224397614290655
negative regulation of angiogenesis	GOTERM_BP_DIRECT	11	1.3784461152882206	0.01775179898165883	FOXC1, STAT1, ADAMTS1, HGS, GADD45A, PLK2, PTPRM, SPRY2, HSPG2, PML, GTF2I	708	127	19414	2.3750389252190933	1.0	0.6269882251157309	0.6224397614290655
positive regulation of NF-kappaB transcription factor activity	GOTERM_BP_DIRECT	13	1.6290726817042605	0.017793617389467338	TFRC, RTKN2, CFLAR, TICAM1, PIDD1, TRIML2, SLCO3A1, TRIM14, TRIM25, ARHGEF2, AMH, MAP3K13, MYD88	708	165	19414	2.1604348570450265	1.0	0.6269882251157309	0.6224397614290655
positive regulation of G2/M transition of mitotic cell cycle	GOTERM_BP_DIRECT	5	0.6265664160401002	0.017820794457398405	CCND1, RCC2, DTL, CDC25A, PBX1	708	28	19414	4.896589991928974	1.0	0.6269882251157309	0.6224397614290655
negative regulation of extrinsic apoptotic signaling pathway via death domain receptors	GOTERM_BP_DIRECT	5	0.6265664160401002	0.017820794457398405	PEA15, SERPINE1, CFLAR, ARHGEF2, BCL2L1	708	28	19414	4.896589991928974	1.0	0.6269882251157309	0.6224397614290655
regulation of protein localization	GOTERM_BP_DIRECT	9	1.1278195488721805	0.01784326910634876	RABGAP1L, TRIML2, CCNE2, CCNE1, MAP2, DVL1, TRIM46, TRIM14, TRIM25	708	91	19414	2.7119575339914324	1.0	0.6269882251157309	0.6224397614290655
apoptotic process	GOTERM_BP_DIRECT	34	4.260651629072681	0.017937980242763867	HRK, STEAP3, RTKN, AHR, CTSV, UBE2Z, PIDD1, ZMAT3, PEA15, PIM1, PMAIP1, MAP3K9, S100A14, MEF2C, DAPK1, TNFSF15, GADD45A, IGFBP3, RASSF7, EMP1, CFLAR, PML, RNF144B, ALDH1A3, PLSCR1, PACS2, IFI27, PMP22, MYD88, FGFR2, TNFRSF21, MCM2, BCL2L1, TP73	708	616	19414	1.5134914520507745	1.0	0.6269882251157309	0.6224397614290655
regulation of membrane permeability	GOTERM_BP_DIRECT	3	0.3759398496240601	0.018018913835636242	CLDN3, F11R, TJP2	708	6	19414	13.71045197740113	1.0	0.6269882251157309	0.6224397614290655
Schwann cell differentiation	GOTERM_BP_DIRECT	3	0.3759398496240601	0.018018913835636242	ERBB3, GPC1, NAB2	708	6	19414	13.71045197740113	1.0	0.6269882251157309	0.6224397614290655
negative regulation of transforming growth factor beta1 production	GOTERM_BP_DIRECT	3	0.3759398496240601	0.018018913835636242	GATA6, FURIN, CD2AP	708	6	19414	13.71045197740113	1.0	0.6269882251157309	0.6224397614290655
ureter morphogenesis	GOTERM_BP_DIRECT	3	0.3759398496240601	0.018018913835636242	GATA3, SOX9, LZTS2	708	6	19414	13.71045197740113	1.0	0.6269882251157309	0.6224397614290655
positive regulation of alkaline phosphatase activity	GOTERM_BP_DIRECT	3	0.3759398496240601	0.018018913835636242	MEF2C, ITGA2, NPNT	708	6	19414	13.71045197740113	1.0	0.6269882251157309	0.6224397614290655
cell fate commitment	GOTERM_BP_DIRECT	7	0.8771929824561403	0.01856325134516256	GATA6, KDR, SPRY2, GATA3, SOX6, FGFR2, PML	708	58	19414	3.3094194428209627	1.0	0.6336256459148822	0.62902903129608
neuron development	GOTERM_BP_DIRECT	7	0.8771929824561403	0.01856325134516256	MEF2C, LIF, EN1, HS6ST1, GIT1, PBX1, NR2F6	708	58	19414	3.3094194428209627	1.0	0.6336256459148822	0.62902903129608
RNA phosphodiester bond hydrolysis	GOTERM_BP_DIRECT	4	0.5012531328320802	0.018896916049794328	HELZ2, AZGP1, SAMHD1, RNASE1	708	16	19414	6.855225988700565	1.0	0.6389296898345553	0.6342945972185682
positive regulation of cell adhesion	GOTERM_BP_DIRECT	7	0.8771929824561403	0.020049428037496108	CYTH3, EPB41L4B, ZFHX3, LAMB2, ITGA2, SAA1, ITGAV	708	59	19414	3.253327587857896	1.0	0.6605531906798475	0.6557612311492458
immune system process	GOTERM_BP_DIRECT	7	0.8771929824561403	0.020049428037496108	RUBCN, IRF7, RAET1L, IRF6, KCNN4, MYD88, IDO1	708	59	19414	3.253327587857896	1.0	0.6605531906798475	0.6557612311492458
integrin-mediated signaling pathway	GOTERM_BP_DIRECT	10	1.2531328320802004	0.020089368801368128	CEACAM1, ADAMTS1, RCC2, ITGA2, ITGB8, ADAM9, ADAM10, ITGBL1, ISG15, ITGAV	708	111	19414	2.470351707639843	1.0	0.6605531906798475	0.6557612311492458
cellular response to mechanical stimulus	GOTERM_BP_DIRECT	8	1.0025062656641603	0.020580268035448573	GADD45A, ITGA2, SLC2A1, DAG1, SOX9, F11R, MYD88, BMP6	708	76	19414	2.886410942610764	1.0	0.6705425512640699	0.6656781242738731
cellular response to epidermal growth factor stimulus	GOTERM_BP_DIRECT	6	0.7518796992481203	0.02124392320366765	ERRFI1, FOXC1, AKT1, CFLAR, SOX9, PLCG1	708	44	19414	3.7392141756548534	1.0	0.6855400146516271	0.6805667890989088
regulation of cell shape	GOTERM_BP_DIRECT	12	1.5037593984962403	0.021464742686126692	FGD6, CDC42EP5, RASA1, PLXNA2, KDR, MYH14, CDC42EP1, ATP10A, F11R, LIMD1, EZR, CORO1A	708	150	19414	2.1936723163841805	1.0	0.6855400146516271	0.6805667890989088
regulation of cell adhesion	GOTERM_BP_DIRECT	7	0.8771929824561403	0.021614403363737125	JAG2, PLAU, PLAUR, PRKX, SOX9, FUT2, PML	708	60	19414	3.1991054613935974	1.0	0.6855400146516271	0.6805667890989088
positive regulation of MAP kinase activity	GOTERM_BP_DIRECT	8	1.0025062656641603	0.02195280299323568	MEF2C, EDN1, INSR, ADAM9, TGFA, MST1R, CD24, RASGRP1	708	77	19414	2.8489250862132214	1.0	0.6868016924536479	0.6818193141043747
regulation of Notch signaling pathway	GOTERM_BP_DIRECT	4	0.5012531328320802	0.02233746048800071	MFNG, ADAM10, SREBF2, LLGL2	708	17	19414	6.451977401129943	1.0	0.6868016924536479	0.6818193141043747
antigen processing and presentation of endogenous peptide antigen via MHC class Ib	GOTERM_BP_DIRECT	4	0.5012531328320802	0.02233746048800071	AZGP1, RAET1L, HLA-B, HLA-F	708	17	19414	6.451977401129943	1.0	0.6868016924536479	0.6818193141043747
protein dephosphorylation	GOTERM_BP_DIRECT	12	1.5037593984962403	0.022420702571729016	PDP1, DUSP23, DUSP5, PTPRU, PPTC7, PTPRM, DAPP1, PTPN13, PTPN14, CDC25A, PTPRG, PTPN3	708	151	19414	2.1791446851498484	1.0	0.6868016924536479	0.6818193141043747
eye development	GOTERM_BP_DIRECT	6	0.7518796992481203	0.02320600196630364	FOXC1, PXDN, MEIS3, SIPA1L3, BMP6, PBX1	708	45	19414	3.656120527306968	1.0	0.7048331444680699	0.6997199575941385
regulation of cell migration	GOTERM_BP_DIRECT	10	1.2531328320802004	0.023443863134599188	CEACAM1, ROBO4, RCC2, TMSB4X, MINK1, PLXNA2, AKT1, AMOTL2, PRKX, TMSB10	708	114	19414	2.4053424521756366	1.0	0.7060739955832226	0.7009518069991926
cellular response to iron ion	GOTERM_BP_DIRECT	3	0.3759398496240601	0.02462324087130564	TFAP2A, TFR2, BMP6	708	7	19414	11.751815980629539	1.0	0.7174771974208082	0.7122722847163045
maintenance of lens transparency	GOTERM_BP_DIRECT	3	0.3759398496240601	0.02462324087130564	FOXC1, STK39, APBB2	708	7	19414	11.751815980629539	1.0	0.7174771974208082	0.7122722847163045
negative regulation of protein kinase activity by regulation of protein phosphorylation	GOTERM_BP_DIRECT	3	0.3759398496240601	0.02462324087130564	DUSP10, ADAR, CDK5RAP3	708	7	19414	11.751815980629539	1.0	0.7174771974208082	0.7122722847163045
regulation of ion transport	GOTERM_BP_DIRECT	3	0.3759398496240601	0.02462324087130564	FXYD3, FXYD1, FXYD6	708	7	19414	11.751815980629539	1.0	0.7174771974208082	0.7122722847163045
positive regulation of cardiac muscle cell proliferation	GOTERM_BP_DIRECT	5	0.6265664160401002	0.025147012840243992	MEF2C, NOTCH1, GATA6, PIM1, FGFR2	708	31	19414	4.4227264443229455	1.0	0.7268297904793102	0.7215570297224849
negative regulation of wound healing	GOTERM_BP_DIRECT	4	0.5012531328320802	0.026095222519824195	CLDN3, CD109, SERPINE1, CASK	708	18	19414	6.093534212178278	1.0	0.7482022200883993	0.7427744138042759
cellular response to BMP stimulus	GOTERM_BP_DIRECT	5	0.6265664160401002	0.027936168020982626	SPINT1, GATA6, GATA3, SOX9, BMP6	708	32	19414	4.284516242937853	1.0	0.7822127045875136	0.7765381704582515
negative regulation of inflammatory response to antigenic stimulus	GOTERM_BP_DIRECT	5	0.6265664160401002	0.027936168020982626	GPR17, PLK2, RHBDF2, FURIN, PLCG1	708	32	19414	4.284516242937853	1.0	0.7822127045875136	0.7765381704582515
intrinsic apoptotic signaling pathway in response to DNA damage by p53 class mediator	GOTERM_BP_DIRECT	5	0.6265664160401002	0.027936168020982626	DYRK2, TMEM109, PML, TP73, PHLDA3	708	32	19414	4.284516242937853	1.0	0.7822127045875136	0.7765381704582515
Notch signaling pathway	GOTERM_BP_DIRECT	10	1.2531328320802004	0.028513535964344413	JAG2, HES7, MESP1, FOXC1, NOTCH1, DTX3L, IFT172, ADAM10, SORBS2, SOX9	708	118	19414	2.3238054198984965	1.0	0.7921900224512431	0.7864431082258714
forebrain development	GOTERM_BP_DIRECT	6	0.7518796992481203	0.029779892272403883	NDST1, NOTCH1, NKX2-1, E2F1, NR2F2, POU3F1	708	48	19414	3.4276129943502824	1.0	0.8210087223407347	0.8150527438862538
regulation of sodium ion transmembrane transporter activity	GOTERM_BP_DIRECT	4	0.5012531328320802	0.030169263502600074	FXYD3, FXYD1, FXYD6, PTPN3	708	19	19414	5.772821885221528	1.0	0.8246875002187425	0.8187048342015306
positive regulation of I-kappaB kinase/NF-kappaB signaling	GOTERM_BP_DIRECT	14	1.7543859649122806	0.030665084821465044	TFRC, SLC44A2, PLK2, IFIT5, ZDHHC13, SECTM1, CFLAR, TICAM1, BST2, LURAP1L, TRIML2, TRIM14, TRIM25, MYD88	708	199	19414	1.929108820940863	1.0	0.8246875002187425	0.8187048342015306
protein autophosphorylation	GOTERM_BP_DIRECT	13	1.6290726817042605	0.031105679645578237	CDKL5, DAPK1, INSR, MINK1, STK39, PRKX, MAPKAPK2, PIM1, KDR, AKT1, MAP3K9, MAP3K13, FGFR2	708	179	19414	1.99146229839346	1.0	0.8246875002187425	0.8187048342015306
cellular hyperosmotic response	GOTERM_BP_DIRECT	3	0.3759398496240601	0.03204838703491724	ERRFI1, SLC2A1, ARHGEF2	708	8	19414	10.282838983050848	1.0	0.8246875002187425	0.8187048342015306
kidney morphogenesis	GOTERM_BP_DIRECT	3	0.3759398496240601	0.03204838703491724	GCNT1, PRKX, SOX4	708	8	19414	10.282838983050848	1.0	0.8246875002187425	0.8187048342015306
motor learning	GOTERM_BP_DIRECT	3	0.3759398496240601	0.03204838703491724	EN1, GIT1, C1QL1	708	8	19414	10.282838983050848	1.0	0.8246875002187425	0.8187048342015306
negative regulation of plasminogen activation	GOTERM_BP_DIRECT	3	0.3759398496240601	0.03204838703491724	PLAU, SERPINE1, PLAT	708	8	19414	10.282838983050848	1.0	0.8246875002187425	0.8187048342015306
anterograde axonal protein transport	GOTERM_BP_DIRECT	3	0.3759398496240601	0.03204838703491724	KIF5C, RAB27B, MAPK8IP3	708	8	19414	10.282838983050848	1.0	0.8246875002187425	0.8187048342015306
positive regulation of blood vessel endothelial cell migration	GOTERM_BP_DIRECT	6	0.7518796992481203	0.032206143967073116	SP1, TMSB4X, AKT3, KDR, AKT1, PLCG1	708	49	19414	3.357661708751297	1.0	0.8246875002187425	0.8187048342015306
ion transport	GOTERM_BP_DIRECT	11	1.3784461152882206	0.032214355477294634	SLC12A2, GABRP, SLCO3A1, SLC20A2, FXYD3, FXYD1, SLC17A5, SLC1A3, FXYD6, KCNN4, SLC12A7	708	140	19414	2.154499596448749	1.0	0.8246875002187425	0.8187048342015306
G1/S transition of mitotic cell cycle	GOTERM_BP_DIRECT	7	0.8771929824561403	0.032744920529931824	CCND1, CCNE2, CCNE1, PLK2, E2F1, POLE, CDC25A	708	66	19414	2.9082776921759974	1.0	0.8323247885055012	0.8262867180531733
cellular response to vascular endothelial growth factor stimulus	GOTERM_BP_DIRECT	5	0.6265664160401002	0.034046545126271865	NOTCH1, MAPKAPK2, KDR, SPRY2, AKT1	708	34	19414	4.032485875706215	1.0	0.8589807496939389	0.8527493045231682
cellular response to leukemia inhibitory factor	GOTERM_BP_DIRECT	9	1.1278195488721805	0.0343617300793788	SBNO2, NRP2, KLF5, TFRC, PADI2, TRIM25, SPRY2, HK2, PML	708	103	19414	2.3960013164390332	1.0	0.8589807496939389	0.8527493045231682
negative regulation of ossification	GOTERM_BP_DIRECT	4	0.5012531328320802	0.03455732622423853	MEF2C, NOTCH1, KREMEN2, SOX9	708	20	19414	5.484180790960451	1.0	0.8589807496939389	0.8527493045231682
positive regulation of protein secretion	GOTERM_BP_DIRECT	6	0.7518796992481203	0.034752290375452334	ADAM9, EZR, KCNN4, BMP6, CD2AP, ARF6	708	50	19414	3.2905084745762716	1.0	0.8589807496939389	0.8527493045231682
protein phosphorylation	GOTERM_BP_DIRECT	29	3.634085213032581	0.036371194131048896	DYRK2, STK39, MST1R, ERBB3, CCND1, AKT3, PIM1, AKT1, SPEG, MAP3K8, MAP3K9, SOX9, EDN1, CDK19, CDKL5, DAPK1, PLK2, IGFBP3, INSR, MINK1, LMTK3, ADAM10, CASK, RUNX3, CCNE1, CD109, MAPKAPK2, MAP3K13, FRK	708	536	19414	1.4835936841217643	1.0	0.8823126392904944	0.8759119337599274
oligodendrocyte differentiation	GOTERM_BP_DIRECT	5	0.6265664160401002	0.037370056237275545	GPR17, NOTCH1, DUSP10, NKX2-1, SOX9	708	35	19414	3.91727199354318	1.0	0.8823126392904944	0.8759119337599274
iron ion homeostasis	GOTERM_BP_DIRECT	5	0.6265664160401002	0.037370056237275545	STEAP3, TFR2, SLC11A2, CYBRD1, FTL	708	35	19414	3.91727199354318	1.0	0.8823126392904944	0.8759119337599274
receptor internalization	GOTERM_BP_DIRECT	6	0.7518796992481203	0.03741950925562365	TFRC, HGS, CD81, INSR, CD9, EZR	708	51	19414	3.2259887005649714	1.0	0.8823126392904944	0.8759119337599274
negative regulation of cell adhesion	GOTERM_BP_DIRECT	6	0.7518796992481203	0.03741950925562365	ERBB3, PODXL, RASA1, CLDN7, PLXNA2, ADAM10	708	51	19414	3.2259887005649714	1.0	0.8823126392904944	0.8759119337599274
epidermal growth factor receptor signaling pathway	GOTERM_BP_DIRECT	6	0.7518796992481203	0.03741950925562365	BTC, GRB7, AKT1, TGFA, SOX9, PLCG1	708	51	19414	3.2259887005649714	1.0	0.8823126392904944	0.8759119337599274
myelination	GOTERM_BP_DIRECT	6	0.7518796992481203	0.03741950925562365	NAB2, MALL, PMP22, MAL2, TNFRSF21, KLK6	708	51	19414	3.2259887005649714	1.0	0.8823126392904944	0.8759119337599274
cell volume homeostasis	GOTERM_BP_DIRECT	4	0.5012531328320802	0.03925596682749895	SLC12A2, LRRC8A, KCNN4, SLC12A7	708	21	19414	5.223029324724242	1.0	0.8851960989887182	0.878774475502751
negative regulation of stem cell proliferation	GOTERM_BP_DIRECT	4	0.5012531328320802	0.03925596682749895	CD109, SFN, IRF6, OVOL1	708	21	19414	5.223029324724242	1.0	0.8851960989887182	0.878774475502751
negative regulation of epidermal growth factor receptor signaling pathway	GOTERM_BP_DIRECT	4	0.5012531328320802	0.03925596682749895	BTC, ERRFI1, TGFA, PTPN3	708	21	19414	5.223029324724242	1.0	0.8851960989887182	0.878774475502751
cell-substrate adhesion	GOTERM_BP_DIRECT	4	0.5012531328320802	0.03925596682749895	ITGA2, ITGAV, PRKX, CORO1A	708	21	19414	5.223029324724242	1.0	0.8851960989887182	0.878774475502751
morphogenesis of an epithelium	GOTERM_BP_DIRECT	4	0.5012531328320802	0.03925596682749895	DAG1, SOX9, SERPINB5, KRT6A	708	21	19414	5.223029324724242	1.0	0.8851960989887182	0.878774475502751
iron ion transport	GOTERM_BP_DIRECT	4	0.5012531328320802	0.03925596682749895	TFRC, TFR2, SLC11A2, FTL	708	21	19414	5.223029324724242	1.0	0.8851960989887182	0.878774475502751
cellular response to DNA damage stimulus	GOTERM_BP_DIRECT	18	2.255639097744361	0.03939797339019155	CTC1, DYRK2, DTX3L, FMR1, DDX11, RPA1, MCM10, SAMHD1, PIDD1, CCND1, ZMAT3, MAPKAPK2, IRF7, PMAIP1, SUSD6, DTL, UBQLN4, TP73	708	292	19414	1.6903296958439749	1.0	0.8851960989887182	0.878774475502751
aging	GOTERM_BP_DIRECT	11	1.3784461152882206	0.03951768299056778	SLC12A2, MBD3, TPRA1, JUND, TFRC, MBD2, KRT14, DAG1, AMH, CLDN1, ASS1	708	145	19414	2.0802065069160336	1.0	0.8851960989887182	0.878774475502751
positive regulation of cell proliferation	GOTERM_BP_DIRECT	29	3.634085213032581	0.04011958381572372	NOTCH1, CD81, RTKN2, TGFA, LAMC2, MST1R, HAPLN3, EFNB2, ERBB3, KDR, AKT1, ITGAV, SOX9, SOX4, TRPM4, KRT6A, MARCKSL1, EDN1, INSR, LIF, ADAM10, MEIS3, BMP6, PBX1, BTC, CLCF1, CLDN7, FGFR2, BCL2L1	708	541	19414	1.4698820973923576	1.0	0.8899378417045088	0.8834818194153579
SREBP signaling pathway	GOTERM_BP_DIRECT	3	0.3759398496240601	0.04022598503240247	INSIG2, ARHGEF10L, SREBF2	708	9	19414	9.140301318267419	1.0	0.8899378417045088	0.8834818194153579
odontogenesis	GOTERM_BP_DIRECT	5	0.6265664160401002	0.04087327859093799	TUFT1, SP6, SDC1, AQP3, FGFR2	708	36	19414	3.8084588826114247	1.0	0.8987106163798879	0.8921909523101678
response to ethanol	GOTERM_BP_DIRECT	9	1.1278195488721805	0.0416209701237111	ST6GAL1, GABBR1, CLDN3, CCND1, CLDN7, GATA3, CLDN1, FGFR2, MYD88	708	107	19414	2.3064311737684147	1.0	0.9095704690450036	0.9029720225619762
activation of GTPase activity	GOTERM_BP_DIRECT	10	1.2531328320802004	0.042626269272290164	USP6NL, ABR, RABGAP1L, RCC2, SGSM2, SCRIB, AGAP3, SIPA1L3, RASGRP1, TBC1D16	708	127	19414	2.159126295653721	1.0	0.9258942367993208	0.9191773701261112
cell cycle	GOTERM_BP_DIRECT	21	2.631578947368421	0.0432203831885384	RBM38, STEAP3, RCC2, APEX2, AHR, KLK10, CDC25A, CD2AP, MCM3, PIM1, TXNIP, E2F2, MAP3K8, MCM6, ARHGEF2, LZTS2, MAPRE2, ARL8A, MCM2, TP73, ARF6	708	362	19414	1.5907154227923963	1.0	0.9314092598893734	0.9246523846781224
negative regulation of proteolysis	GOTERM_BP_DIRECT	4	0.5012531328320802	0.04426067763931927	CST3, CSTB, AKT1, PLAT	708	22	19414	4.9856189008731375	1.0	0.9314092598893734	0.9246523846781224
mammary gland development	GOTERM_BP_DIRECT	4	0.5012531328320802	0.04426067763931927	PYGO2, FASN, ITGA2, SOX9	708	22	19414	4.9856189008731375	1.0	0.9314092598893734	0.9246523846781224
response to fatty acid	GOTERM_BP_DIRECT	4	0.5012531328320802	0.04426067763931927	INSIG2, SCD, PLAT, SOX9	708	22	19414	4.9856189008731375	1.0	0.9314092598893734	0.9246523846781224
macromolecular complex assembly	GOTERM_BP_DIRECT	11	1.3784461152882206	0.04440742790215548	MAGI1, CARD10, OCLN, MBD2, SLC2A1, FANCA, SOX9, PML, TEAD2, CD2AP, TAPBP	708	148	19414	2.0380401588028705	1.0	0.9314092598893734	0.9246523846781224
gene expression	GOTERM_BP_DIRECT	10	1.2531328320802004	0.044439448504766416	MESP1, NOTCH1, ANKH, GATA6, NKX2-1, AKT1, APOE, PTGDS, SOX4, MYD88	708	128	19414	2.1422581214689265	1.0	0.9314092598893734	0.9246523846781224
cellular response to lipopolysaccharide	GOTERM_BP_DIRECT	13	1.6290726817042605	0.045715131897346856	MEF2C, CDK19, SERPINE1, CXCL1, TICAM1, ASS1, EFNB2, SBNO2, PLSCR4, CMPK2, ADAM9, GIT1, MYD88	708	190	19414	1.8761671126969968	1.0	0.950720983443518	0.9438240120234478
bone mineralization	GOTERM_BP_DIRECT	6	0.7518796992481203	0.04615665488816187	SBNO2, ANKH, TUFT1, SOX9, LGR4, FGFR2	708	54	19414	3.04676710608914	1.0	0.950720983443518	0.9438240120234478
skeletal muscle tissue development	GOTERM_BP_DIRECT	6	0.7518796992481203	0.04615665488816187	SVIL, MEF2C, MYH14, FLNB, NR2F2, CFLAR	708	54	19414	3.04676710608914	1.0	0.950720983443518	0.9438240120234478
intracellular signal transduction	GOTERM_BP_DIRECT	25	3.132832080200502	0.048349709447018815	TFRC, TUFT1, STK39, TGFA, CXCL1, ABR, PRKAR2B, AKT3, DVL1, AKT1, APBB2, PLCG1, SOCS6, PAG1, DAPK1, S100A1, MINK1, DCLK2, NET1, RASA1, MAPKAPK2, ARHGEF3, ARHGEF4, RAPGEF2, ARHGEF2	708	459	19414	1.493513287298598	1.0	0.9814615975868608	0.9743416194793668
positive regulation of protein phosphorylation	GOTERM_BP_DIRECT	14	1.7543859649122806	0.04859531149928141	TFRC, INSR, FMR1, PLAUR, RASGRP1, C3, MARCO, CLDN3, SLCO3A1, CCND1, DVL1, KDR, AKT1, SOX9	708	213	19414	1.8023129359963928	1.0	0.9814615975868608	0.9743416194793668
regulation of dendritic spine development	GOTERM_BP_DIRECT	3	0.3759398496240601	0.04909154637646741	MEF2C, FMR1, ARF6	708	10	19414	8.226271186440677	1.0	0.9814615975868608	0.9743416194793668
microvillus assembly	GOTERM_BP_DIRECT	3	0.3759398496240601	0.04909154637646741	KLF5, RAPGEF2, EZR	708	10	19414	8.226271186440677	1.0	0.9814615975868608	0.9743416194793668
membrane protein ectodomain proteolysis	GOTERM_BP_DIRECT	4	0.5012531328320802	0.049566001440631086	ADAM19, DAG1, ADAM9, ADAM10	708	23	19414	4.768852861704741	1.0	0.9814615975868608	0.9743416194793668
protein palmitoylation	GOTERM_BP_DIRECT	4	0.5012531328320802	0.049566001440631086	ZDHHC18, ZDHHC9, ZDHHC13, ZDHHC8	708	23	19414	4.768852861704741	1.0	0.9814615975868608	0.9743416194793668
sodium ion import across plasma membrane	GOTERM_BP_DIRECT	4	0.5012531328320802	0.049566001440631086	SLC12A2, SCNN1A, SLC5A1, TRPM4	708	23	19414	4.768852861704741	1.0	0.9814615975868608	0.9743416194793668

## Sheet: BP_HEY1
Term	Category	Count	%	PValue	Genes	List Total	Pop Hits	Pop Total	Fold Enrichment	Bonferroni	Benjamini	FDR
mRNA splicing, via spliceosome	GOTERM_BP_DIRECT	89	5.171411969785009	1.1888126197171092e-43	ISY1, EIF4A3, HNRNPR, USP39, PNN, SYNCRIP, SNRPD1, MAGOH, DHX15, DHX16, TXNL4A, CTNNBL1, RBM14, IK, NCBP1, NCBP2, BUD31, PRPF4B, TFIP11, PRPF40A, PLRG1, CRNKL1, CDC40, SRRM1, PRPF4, DDX39A, SYF2, HNRNPH1, PRPF3, SRSF2, SNRPG, SNRNP27, SRSF3, PPIE, SRSF4, PPIH, SNRPA1, SNRPE, SNRPF, HNRNPH3, CACTIN, SRSF6, SNRPC, SRSF7, SLU7, SRSF8, SNRPA, RBM22, SNRPB, SF3B4, ZCCHC8, SF3B2, DDX5, RBM8A, YTHDC1, S…	1599	196	19414	5.51315873441309	5.777629331825151e-40	5.777629331825151e-40	5.655181631994289e-40
RNA splicing	GOTERM_BP_DIRECT	81	4.706565950029052	9.735104220278082e-34	TCERG1, PDCD7, GEMIN2, AKAP8L, USP39, PTBP1, SYNCRIP, PPP4R2, SNRPD1, KHSRP, MAGOH, DHX15, DHX16, ZNF326, CTNNBL1, MBNL1, NCBP1, NCBP2, PRMT1, BUD31, PRPF4B, TFIP11, THOC3, WBP11, SRRM1, JMJD6, RPUSD4, PRPF4, SFPQ, RBMXL1, THRAP3, PRPF3, ESRP1, SRSF2, SNRPG, SNRNP27, LUC7L3, SRSF4, SNRPA1, PPIG, SNRPF, HNRNPH3, ZNF830, SRSF7, SLU7, SNRPB, SF3B4, SF3B2, DDX5, RBM8A, WBP4, U2AF1, PPP2CA, BCLAF1, PU…	1599	209	19414	4.705494761977432	4.731260651055148e-30	2.3656303255275738e-30	2.315494538793142e-30
mRNA processing	GOTERM_BP_DIRECT	75	4.357931435212087	9.370534124537317e-26	RBM27, TCERG1, GEMIN2, AKAP8L, HNRNPR, USP39, PTBP1, ALKBH5, PPP4R2, SNRPD1, KHSRP, DHX15, PAPOLA, ZNF326, CTNNBL1, MBNL1, TFIP11, THOC3, WBP11, SRRM1, JMJD6, RPUSD4, KIN, SFPQ, RBMXL1, PDE12, THRAP3, PRPF3, ESRP1, XRN2, SRSF2, FASTKD5, SNRNP27, SRSF4, ZNF830, SRSF7, PRMT9, SF3B4, KHDRBS1, SF3B2, RBM8A, CSTF3, SRRT, SRSF1, U2AF1, ZFP36L1, BCLAF1, PABPN1, PUF60, FIP1L1, SAP18, RBBP6, SMNDC1, SRSF1…	1599	230	19414	3.9591320662370495	4.554079584525135e-22	1.5180265281750454e-22	1.4858543610141337e-22
cell division	GOTERM_BP_DIRECT	95	5.520046484601977	1.684783679239288e-22	GPSM2, CCNK, CCNT2, ZWILCH, CIB1, SMC5, USP39, SMC4, CKS1B, CDC20, TUBA1C, PPP1CC, TUBA1B, MAEA, CDC23, PTTG1, MIS18BP1, CHMP1B, RUVBL1, NUF2, CHMP1A, ZNF207, RCC1, NEK2, OIP5, KMT5A, SPDL1, TXNL4A, NUDC, DYNLT3, NSUN2, NSMCE2, PRPF40A, TERF1, CCSAP, KNSTRN, CKAP5, CDC40, CD2AP, CCNA2, ASPM, DYNC1LI1, PSRC1, KIFC1, CKS2, SDE2, BIRC5, KIF2C, ARHGEF2, MAPRE1, ZNF830, KIF20B, ARL8B, CDC123, SEH1L, C…	1599	385	19414	2.9959146544512403	8.18804868110294e-19	2.047012170275735e-19	2.0036289905353234e-19
protein folding	GOTERM_BP_DIRECT	60	3.486345148169669	9.954093542480351e-21	HSP90AB1, CCDC47, RUVBL2, KHSRP, CCT3, PDIA3, WDR83OS, CCT2, NUDC, HSP90AA1, VBP1, AHSA1, PDIA6, CLPX, PDRG1, DNAJB11, TCP1, PPIF, PPIE, PFDN2, PPIH, PPIG, PFDN6, PPID, TXNDC9, DNAJC25, HSPBP1, HSPD1, HSP90B1, DNAJB1, HSPH1, BAG5, GRPEL1, DNAJB6, BAG3, DNAJB4, GRPEL2, CDC37L1, CCT8, CCT7, CCT5, CCT4, NKTR, HSPA9, HSPA8, PPIL1, HSPA4, PTGES3, TTC1, TBCC, HSPE1, CCT6A, DNAJA1, DNAJA2, TBCE, ANP32E,…	1599	184	19414	3.9591320662370513	4.83768946164545e-17	9.675378923290899e-18	9.470324596315803e-18
cell cycle	GOTERM_BP_DIRECT	75	4.357931435212087	1.6880518114105123e-13	MDC1, SUV39H2, CCNK, CCNT2, AHR, MKI67, USP39, ING1, SMC4, CKS1B, CCAR1, PPP1CC, RASSF1, MAEA, MIS18BP1, RUVBL1, NUF2, PIM1, HMG20B, PIM3, MAP3K8, OIP5, RIOK2, TXNL4A, CSNK2A1, DUSP1, DYNLT3, NSMCE2, PRPF40A, TERF1, CCSAP, CD2AP, THAP1, PTP4A1, DYNC1LI1, DDIT3, BIRC5, ERH, FAM32A, ARHGEF2, KIF20B, ARL8B, AVPI1, CDC123, CDCA3, VPS4B, SSNA1, PRCC, GNAI3, NEDD9, ARPP19, AURKA, TBRG1, KATNA1, NUP43, …	1599	362	19414	2.5154706498191204	8.201439527510956e-10	1.3673219672425148e-10	1.3383437444799678e-10
rRNA processing	GOTERM_BP_DIRECT	41	2.3823358512492736	4.703928402334799e-13	DDX27, WDR3, UTP23, EIF4A3, FCF1, NOLC1, DDX21, NOL8, WDR43, NOL6, EXOSC7, PES1, BRIX1, EXOSC3, LYAR, UTP14A, DCAF13, RPP38, PELP1, NOP56, UTP15, NOP58, DIS3, WDR74, DDX54, IMP4, WBP11, REXO4, MRPL44, RPUSD4, EBNA1BP2, LAS1L, DKC1, C1D, MRTO4, XRN2, TSR2, SBDS, MPHOSPH10, ESF1, RPP25	1599	136	19414	3.66025641025641	2.286151268293679e-09	3.265870290763875e-10	3.196655344272377e-10
RNA splicing, via transesterification reactions	GOTERM_BP_DIRECT	17	0.9877977919814062	4.1283512043138375e-12	SF3A3, SF3B4, GEMIN2, LSM1, SRRM1, PRPF4, SNRNP40, TRA2B, PRPF3, KHSRP, MPHOSPH10, SRSF4, TXNL4A, SLU7, SMNDC1, SRSF10, SF3B1	1599	25	19414	8.256110068792996	2.0063850358909008e-08	2.507973356620656e-09	2.4548208348651155e-09
proteasome-mediated ubiquitin-dependent protein catabolic process	GOTERM_BP_DIRECT	51	2.9633933759442184	9.547177770336204e-12	GSK3A, UBXN2A, ZFAND2A, UBE2D3, PSMD8, MAEA, PSMD7, PSMD2, PSMD3, PBK, PSMD1, FBXW7, KCTD5, SIRT1, TOPORS, CD2AP, PSMA5, DDB1, PSMA3, PSMA4, PSMA2, DDIT3, PELI1, SPOPL, BIRC2, USP14, PSMD12, VCP, RNF34, PSMD14, CUL3, DERL1, NEDD4L, AURKA, PSMB6, DNAJB2, RMND5A, PSMB1, FEM1C, DCAF11, SMURF2, SIAH2, UBE2G1, PEX12, NSFL1C, UBE2W, PSMC6, PSMC4, PSMC1, PSMC2, NFE2L2	1599	214	19414	2.8934965194367974	4.639910344828024e-08	5.155475995981548e-09	5.0462138503877025e-09
negative regulation of transcription from RNA polymerase II promoter	GOTERM_BP_DIRECT	142	8.251016850668218	4.643692737399928e-11	TCERG1, ZNF296, KDM1A, UBE2D3, ARID4A, UBE2D1, ARID4B, PRDM1, NOC2L, TNF, ETS2, IKZF5, YY1, ZFP36, TRIM28, MYC, SOX15, SOX9, KMT5A, SOX4, TLE4, OSR2, MORC3, ZNF281, OVOL1, THAP1, HIC2, DDIT3, ERF, EZR, CGGBP1, PPID, ATF3, ATF4, ZNF550, KHDRBS1, DDX5, DLX2, CBFB, CTBP2, MAX, CUL3, FOXO3, ZBTB2, MTDH, SDCBP, MIER1, ZNF669, LYAR, SKIL, HEXIM1, ZBTB18, AKIRIN2, DR1, XBP1, TFAP2C, JUN, CBX4, SMURF2, C…	1599	988	19414	1.7450101657665595	2.256836263425655e-07	2.256834670376365e-08	2.209004635181145e-08
positive regulation of transcription from RNA polymerase II promoter	GOTERM_BP_DIRECT	165	9.587449157466589	1.4787470069948936e-10	TCERG1, ZNF451, ZNF296, EHF, CRTC2, CCNT2, KDM1A, ARID4A, UBP1, ARID4B, CCNC, UBE3A, NUCKS1, AHR, GABPB1, ETS1, TNF, ETS2, YY1, HOXA9, MYC, SOX15, RUVBL2, ZC3H12A, GPBP1, STK16, NAMPT, SOX9, JUNB, SOX4, IER2, OSR2, UBE2E1, LMO7, JMJD6, ARMCX3, NCL, DDIT3, MORF4L2, RAF1, ATF3, GLYR1, ATF4, DLX2, CBFB, CTBP2, MAX, FOXO3, HIF1A, RLF, BCL2L12, PPP3R1, ZNF267, ZBTB18, AKIRIN2, DR1, AKIRIN1, XBP1, TFAP…	1599	1222	19414	1.6393787442847358	7.186708443907008e-07	6.53337313999562e-08	6.394908647522461e-08
mitotic spindle organization	GOTERM_BP_DIRECT	23	1.336432306798373	3.7132263048246927e-10	GPSM2, SUN2, NUDC, PLK2, PLK1, BCCIP, CDCA8, TTK, CKAP5, NDC80, AURKA, CENPE, CCNB1, KIF4A, NUF2, STMN1, TBCE, SBDS, TACC3, BIRC5, RCC1, RAN, DLGAP5	1599	58	19414	4.814668650665286	1.8046263989823783e-06	1.5038566534540003e-07	1.4719847943375886e-07
regulation of cell cycle	GOTERM_BP_DIRECT	55	3.195816385822196	4.856583290974785e-10	CDKN1A, CDKN1B, HSP90AB1, YY1, RASSF1, ING3, RUVBL2, RUVBL1, NBN, CCNL1, JUNB, CSNK2A1, ACTL6A, PRPF4B, UHMK1, MORF4L2, IRF1, DDIT3, BIRC5, KIF20B, PRR11, BIRC2, PPP1R15A, CDC123, PRCC, TBRG4, TBRG1, MNT, PES1, ZNF703, MBIP, BAK1, SKIL, HSPA8, PRNP, JUN, DR1, CDK19, PNPT1, GADD45B, DDIAS, GADD45A, PLK1, STAT3, WDR12, FBXL12, CDK7, RHEB, CCNG1, ID3, CDK12, TARDBP, EIF4G2, BAP1, CDKN3	1599	267	19414	2.5010247509562396	2.3602965111280128e-06	1.81561498416442e-07	1.777135901166696e-07
positive regulation of telomerase RNA localization to Cajal body	GOTERM_BP_DIRECT	12	0.6972690296339338	1.1381134362183938e-09	CCT3, CCT6A, CCT2, DKC1, RUVBL2, TCP1, RUVBL1, CCT8, CCT7, NOP10, CCT5, CCT4	1599	15	19414	9.71307066916823	5.531215739096318e-06	3.693215993247228e-07	3.614944131661947e-07
mitotic cell cycle	GOTERM_BP_DIRECT	38	2.2080185938407904	1.1398814793972924e-09	CUL3, MIS12, AKAP8, NOLC1, CDCA8, SKA3, ARPP19, SKA1, AURKA, SKA2, PPP2CA, TUBA1C, TUBA1B, TUBB6, CDC23, PBK, NEK2, NUP88, E2F4, AZI2, NUDT15, CDK11A, IK, CENPW, PLK2, PLK1, TUBB4B, NDC80, GEM, TUBA4A, CENPE, TPX2, CENPF, TUBB2A, SRSF2, BIRC5, RAN, BAP1	1599	151	19414	3.0554361376522583	5.539808857757401e-06	3.693215993247228e-07	3.614944131661947e-07
positive regulation of transcription, DNA-templated	GOTERM_BP_DIRECT	108	6.275421266705403	1.6222641255284768e-09	AHR, ETS1, TNF, CCAR1, YY1, TRIM28, MYC, RUVBL2, GPBP1, RUVBL1, PIM1, SOX9, SOX4, ABT1, MAP2K3, OSR2, DAXX, PCID2, ZNF281, ILF2, JMJD6, WDR77, ILF3, DDIT3, MORF4L2, TFAM, ATF4, ENY2, MAX, DLX5, NOLC1, BCL10, FOXO3, HIF1A, RLF, MTDH, MED30, BLOC1S2, SNX5, JUN, XRCC6, BRPF1, FUS, EAF1, SS18L2, INHBA, NR1D1, CNOT6, FUBP3, ID2, SP3, SNAI1, NFKBIB, PHF20, CITED2, RNF14, HMGB2, HOXC13, ING1, MED17, ING…	1599	724	19414	1.8111388678697664	7.884172456229521e-06	4.92762728129275e-07	4.823194028211853e-07
ribosomal small subunit biogenesis	GOTERM_BP_DIRECT	25	1.452643811737362	1.7913884724652118e-09	LTV1, RPS19BP1, WDR3, FCF1, NOL7, PWP2, WDR46, WDR43, NOL6, BMS1, RIOK2, RIOK1, NOP56, UTP15, NOM1, UTP6, NOP58, UTP4, PNO1, UTP3, NGDN, DNTTIP2, IMP4, RCL1, MPHOSPH10	1599	73	19414	4.15799258097955	8.706110131928568e-06	5.121263515400547e-07	5.012726449127655e-07
chromosome segregation	GOTERM_BP_DIRECT	27	1.5688553166763508	2.211618801300099e-09	DDX3X, MIS12, SMC5, TTK, C9ORF78, SKA3, SKA1, SKA2, RAD21, NUF2, RCC1, NUP43, OIP5, NEK2, BANF1, BUB1, DLGAP5, CENPW, RIOK3, KNSTRN, NDC80, CENPE, CENPF, MIS18A, BIRC5, TOP1, ARL8B	1599	85	19414	3.8566604127579738	1.0748409503547052e-05	5.971370763510269e-07	5.84481702099143e-07
apoptotic process	GOTERM_BP_DIRECT	94	5.461940732132481	6.843746978177221e-09	CSRNP1, MTCH1, ARL6IP1, FASTKD2, PDCD7, UBE2D3, TNFAIP3, CIB1, TRIAP1, AHR, NOC2L, CCAR1, BBC3, EVA1A, CASP3, ZC3H12A, PEA15, PIM1, PIM3, PHLDA2, CTNNBL1, IER3, DAXX, CSNK2A1, CKAP2, DYNLL1, RHOB, DDB1, SLTM, PTRH2, IRF1, DDIT4, C1D, G2E3, BIRC5, FAM32A, RAF1, SGK1, BIRC2, PPID, PPP1R15A, RNF34, NAIF1, CXCR4, BCL10, FOXO3, RTN4, AURKA, ZFP36L1, PPP2CA, BCL2L12, C3ORF38, PRDX3, BCLAF1, BCL2L11, NU…	1599	616	19414	1.8527366942001093	3.3260057471617976e-05	1.7505584375758576e-06	1.7134581250099497e-06
mitotic metaphase plate congression	GOTERM_BP_DIRECT	18	1.0459035444509006	1.1681963692762037e-08	NUDC, SEH1L, BOD1, CUL3, VPS4B, CDCA8, CENPE, CCNB1, PSRC1, CDC23, KIFC1, CHMP1B, CHMP2B, CHMP1A, RRS1, KIF2C, SPDL1, KPNB1	1599	42	19414	5.203430715625838	5.6772732425325316e-05	2.838717177341175e-06	2.77855506432345e-06
mRNA transport	GOTERM_BP_DIRECT	26	1.5107495642068565	1.4257501968115992e-08	POM121, SEH1L, RBM8A, SRSF1, EIF4A3, BICD2, ZFP36L1, NXF1, BCLAF1, ZFP36, KHSRP, MAGOH, G3BP2, NUP43, NUP88, HNRNPA3, NCBP1, UPF3B, QKI, NUP93, NUP50, HNRNPA2B1, NUP35, NUP54, SRSF7, NUP58	1599	86	19414	3.6706371714879946	6.928905940639662e-05	3.2995933126211293e-06	3.229663660110846e-06
negative regulation of apoptotic process	GOTERM_BP_DIRECT	82	4.764671702498547	1.9170670009731235e-08	ARF4, CDKN1B, DDX3X, HSP90AB1, ARL6IP1, TFRC, CITED2, HSPB1, CIB1, TRIAP1, TNF, PTMS, MYC, CASP3, CFL1, PIM1, PIM3, SOX9, IER3, USP47, PCID2, TSC22D1, ANXA5, PLAUR, YWHAZ, SIRT1, TOPORS, SUPV3L1, DDB1, DNAJC3, PPIF, BIRC5, YME1L1, RAF1, ZNF830, PTMA, CD44, BIRC2, HDAC2, HDAC3, HDAC1, GLO1, TGFA, CBL, HSPD1, AURKA, HSP90B1, MTDH, SOCS2, PRDX3, MAPK8, NUAK2, BAG3, BNIP1, BNIP2, PAK2, ATG5, MCL1, HS…	1599	522	19414	1.90726004519108	9.316511720380838e-05	4.2349752839679e-06	4.145221692558704e-06
regulation of cyclin-dependent protein serine/threonine kinase activity	GOTERM_BP_DIRECT	20	1.1621150493898895	3.504301943545163e-08	CDKN2D, CDKN1A, CDKN2B, CCNK, CDKN1B, CDKN2C, CCNT2, GADD45A, BCCIP, GTF2H1, GTPBP4, CCNA2, CCNB2, CCNB1, CDK7, SERTAD1, CCNG1, CCNYL1, CCNL1, CDKN3	1599	55	19414	4.415032122349196	0.00017029457591932748	7.404742367664998e-06	7.247810584975801e-06
transcription from RNA polymerase II promoter	GOTERM_BP_DIRECT	47	2.730970366066241	3.9794190391977685e-08	GTF2A2, CCNK, EHF, HDAC3, CCNT2, CBFB, GTF2B, DDX21, ARID4A, ARID4B, ETS1, GTF2E1, BARX2, MNT, NFIL3, POLR2A, POLR2B, MYC, POLR2C, TAF1A, SOX9, POLR2K, ABT1, XBP1, EDN1, NFYA, TSC22D1, TAF12, TAF13, TAF11, GTF2H1, GRHL3, INHBA, GTF2H3, KLF4, NR4A2, NR4A1, CDK7, IRF1, COPS2, MED20, TAF7, TBPL1, TRIP13, CDK12, RBMX, ATF4	1599	238	19414	2.397659251317788	0.00019338106860089518	8.058323554375481e-06	7.887540153943244e-06
negative regulation of transcription, DNA-templated	GOTERM_BP_DIRECT	88	5.113306217315515	5.3749569831691864e-08	SUV39H2, CDKN1B, KDM1A, CITED2, GMNN, HMGB2, ARID4A, AHR, TNF, CCAR1, HEY1, TRIM28, YWHAQ, BASP1, RUVBL2, CHMP1A, SOX9, KMT5A, KLF10, TLE3, PRMT5, USP47, DAXX, TLE1, ZNF281, DDX54, ZNF12, CDYL, SIRT1, HIC2, SFPQ, ILF3, IRF1, DDIT3, C1D, SRSF2, DEPDC1, BIRC5, TRIM11, VGLL4, KHDRBS1, HDAC2, HDAC3, CTBP2, HDAC1, TOB2, TOB1, CIART, BCLAF1, NFIL3, ZNF706, DNAJB6, ZNF703, SAP18, ZBTB18, HEXIM1, KDM4A, …	1599	588	19414	1.81707104355188	0.0002611888004886431	1.0448916375280901e-05	1.022746814757433e-05
positive regulation of establishment of protein localization to telomere	GOTERM_BP_DIRECT	9	0.5229517722254503	8.02162398947116e-08	CCT3, CCT6A, CCT2, DKC1, TCP1, CCT8, CCT7, CCT5, CCT4	1599	10	19414	10.927204502814254	0.0003897749594137245	1.4994266380319167e-05	1.4676486660736273e-05
response to unfolded protein	GOTERM_BP_DIRECT	20	1.1621150493898895	9.309882666349008e-08	HSPA8, HSP90AA1, HSP90AB1, HSPA4, DERL1, HSPB1, HSPE1, HSPD1, MANF, HERPUD1, DNAJB2, DNAJA1, DNAJC3, DNAJB1, HSPH1, PIGBOS1, JKAMP, DNAJB4, DDIT3, SERPINH1	1599	58	19414	4.186668391882858	0.0004523579738366923	1.6757788799428213e-05	1.6402634016230453e-05
U2-type prespliceosome assembly	GOTERM_BP_DIRECT	13	0.7553747821034282	9.846098186981118e-08	SF3A3, SF3B4, SF3B2, SF3B6, PHF5A, SNRPD1, SNRPG, SNRPA1, SNRPB2, SNRPE, SNRPF, SF3B1, SNRPB	1599	24	19414	6.576558265582657	0.0004784059230800164	1.7090013281688653e-05	1.6727817526953273e-05
regulation of alternative mRNA splicing, via spliceosome	GOTERM_BP_DIRECT	21	1.220220801859384	1.0439278909638382e-07	KHDRBS1, TIA1, DDX5, MBNL1, RBM8A, WTAP, YTHDC1, SMU1, PTBP1, REST, FXR2, PUF60, THRAP3, TRA2B, MAGOH, SRSF2, SAP18, RNPS1, RBM7, SRSF6, RBMX	1599	64	19414	3.983876641651032	0.0005072203016779353	1.7494791552014664e-05	1.7124017163155097e-05
mRNA export from nucleus	GOTERM_BP_DIRECT	20	1.1621150493898895	1.7129593850629689e-07	ENY2, NXT1, NCBP1, RBM8A, YTHDC1, NCBP2, POLDIP3, ALYREF, EIF4A3, THOC3, SMG7, NUP160, NXF1, ALKBH5, DDX39A, HNRNPA2B1, MAGOH, SRSF3, NUP88, RAE1	1599	60	19414	4.047112778820097	0.0008321519020331182	2.77499420380201e-05	2.7161825982481813e-05
ribosomal large subunit biogenesis	GOTERM_BP_DIRECT	15	0.8715862870424171	1.783023996285345e-07	NOP16, PAK1IP1, NIP7, WDR74, NOC2L, WDR12, RPF2, GTPBP4, EBNA1BP2, PES1, MRTO4, RRS1, ZNF622, RSL24D1, RPL26L1	1599	34	19414	5.3564727954971865	0.000866174393621244	2.795321490950573e-05	2.736079080751415e-05
protein stabilization	GOTERM_BP_DIRECT	44	2.5566531086577573	1.9700468215503206e-07	USP36, HSP90AB1, SEL1L, NAPG, RTN4, HSPD1, TBRG1, RAB21, RASSF1, BAG5, BAG3, RUVBL2, RUVBL1, ZNF207, PIM1, CDC37L1, CCT8, CCT7, SOX4, CCT5, CCT4, IP6K2, CCT3, CCT2, MORC3, HSP90AA1, CSNK2A1, VBP1, FBXW7, PTGES3, COG3, GTPBP4, PDRG1, SMAD7, CCT6A, EFNA1, PYURF, CDK7, TCP1, PFDN2, NAA16, NAA15, CALR, PFDN6	1599	227	19414	2.353387166538558	0.0009569846472696764	2.99200861022955e-05	2.9285977281608996e-05
positive regulation of protein localization to Cajal body	GOTERM_BP_DIRECT	9	0.5229517722254503	2.7274545011549296e-07	CCT3, CCT6A, CCT2, DKC1, TCP1, CCT8, CCT7, CCT5, CCT4	1599	11	19414	9.93382227528569	0.0013246649241573927	4.0167966289736245e-05	3.931666988483031e-05
regulation of mRNA stability	GOTERM_BP_DIRECT	20	1.1621150493898895	3.057939539485547e-07	PCID2, YTHDF2, YTHDF3, RC3H1, ZFP36L2, ZFP36L1, PSMA5, PSMB6, ALKBH5, ZFP36, PSMA3, FXR2, PSMC6, PSMA4, PSMC4, PSMA2, PSMC1, KHSRP, MAPKAPK2, PSMB1	1599	62	19414	3.9165607536968667	0.001485055056174911	4.3710547534999294e-05	4.278417173333161e-05
cellular response to DNA damage stimulus	GOTERM_BP_DIRECT	51	2.9633933759442184	5.388527657200556e-07	CDKN1A, CCNK, CIB1, SMC5, CHD2, BBC3, YY1, ING2, RASSF1, MYC, CASP3, HMCES, ZC3H12A, IER3, USP47, ARMT1, FBXW7, PPP4R3A, PPP4R3B, SIRT7, SIRT1, TOPORS, INIP, DDB1, KIN, SFPQ, DDIT3, PSME4, MAPKAPK2, SGK1, OTUB1, PPP1R15A, VCP, DCUN1D5, CBL, CDKN2AIP, NUAK1, BCLAF1, UBR5, PMAIP1, RBBP6, NAE1, MICA, BRD4, MCL1, TIGAR, CBX3, XRCC5, CBX1, POLE3, SPRTN	1599	292	19414	2.1205762162995705	0.002615399015973185	7.48235554685563e-05	7.32377887580087e-05
mitotic spindle assembly checkpoint	GOTERM_BP_DIRECT	14	0.8134805345729227	5.939075126976248e-07	IK, ZWILCH, PLK1, TTK, NDC80, CDC20, CENPF, NUF2, ZNF207, BIRC5, TRIP13, SPDL1, BUB1, MAD2L1	1599	32	19414	5.311835522201376	0.002882229746386744	7.715946327016788e-05	7.552419069468902e-05
positive regulation of mRNA splicing, via spliceosome	GOTERM_BP_DIRECT	14	0.8134805345729227	5.939075126976248e-07	SF3B4, HSPA8, PRMT5, DAZAP1, NCBP1, WDR77, RBM3, RBMXL1, SNW1, THRAP3, TRA2B, NCL, TRA2A, RBMX	1599	32	19414	5.311835522201376	0.002882229746386744	7.715946327016788e-05	7.552419069468902e-05
negative regulation of mRNA splicing, via spliceosome	GOTERM_BP_DIRECT	12	0.6972690296339338	6.059337573910686e-07	PTBP1, HNRNPK, HNRNPA2B1, RBM42, ACIN1, SAP18, RNPS1, SRSF4, SRSF6, SRSF7, SRSF10, RBMX	1599	23	19414	6.334611305979282	0.0029405071680617123	7.715946327016788e-05	7.552419069468902e-05
mitochondrial translation	GOTERM_BP_DIRECT	25	1.452643811737362	6.191808780939398e-07	MRPS17, MRPS35, FASTKD2, MRPS14, MRPL18, MRPL19, MRPS12, MRPL39, MRPS10, MRPL34, MRPL13, MRPL35, MRPL4, MRPL3, MRPL2, MRPL9, CHCHD1, MRPS23, MRPL49, MRPS18B, MRPS7, MRPL22, MRPL44, MRPL52, MRPL50	1599	96	19414	3.1618068584532004	0.0030046968350155856	7.715946327016788e-05	7.552419069468902e-05
positive regulation of protein ubiquitination	GOTERM_BP_DIRECT	22	1.2783265543288789	8.290547110570864e-07	FANCI, GSK3A, HDAC3, HSPA5, KDM1A, FBXW7, CUL3, PHF23, DERL1, UBE2D1, UBE3A, BCL10, RCHY1, HSPBP1, SMAD7, DNAJB2, RASSF1, UBB, TBC1D7, PELI1, SPRTN, BIRC2	1599	78	19414	3.424480043617004	0.004021101200443855	0.000100730147393436	9.8595331512464e-05
regulation of mitotic cell cycle	GOTERM_BP_DIRECT	20	1.1621150493898895	8.981492211360703e-07	YWHAE, CDKN1A, CDK11A, HDAC3, DYNLT3, PLK1, NEK7, GMNN, SIRT1, THAP1, CKS1B, CDC20, SDCBP, MAEA, CDC23, MYC, CKS2, BIRC5, PIM3, DLGAP5	1599	66	19414	3.679193435290996	0.0043554943771521035	0.00010646354182247076	0.00010420721573034843
chromatin organization	GOTERM_BP_DIRECT	49	2.847181871005229	1.3273102583039028e-06	USP36, SUV39H2, KDM1A, PHF20, HMGB2, CHD6, JMJD1C, NUCKS1, CHD2, ING1, ING2, ING3, TRIM28, SOX15, HMG20B, BANF1, KMT5A, HMGN2, BRD2, PRMT5, DAXX, PRMT1, MSL3, SIRT7, SAFB, SIRT1, JMJD6, DNAJC2, MORF4L2, MTF2, HAT1, KDM3A, ENY2, HDAC3, HDAC1, ZMPSTE24, HIRIP3, ATG5, BRD4, BRPF1, CBX4, CBX3, UTP3, CBX1, KANSL2, ANP32E, BAP1, PHF19, EZH2	1599	284	19414	2.094808374952655	0.006429970829517796	0.00015358875846088014	0.00015033368806551586
ER to Golgi vesicle-mediated transport	GOTERM_BP_DIRECT	30	1.7431725740848345	1.359904266692557e-06	RAB1A, ARF4, COPB2, SEC23A, VCP, GOLT1B, SAR1A, KDELR1, PEF1, CUL3, COPB1, TEX261, IER3IP1, WHAMM, YKT6, TMED5, SEC31A, TMED4, TMED9, PCID2, TRAPPC4, YIPF5, COG3, NRBP1, ARCN1, VAMP7, VAPB, TRAPPC6B, HYOU1, SEC24C	1599	135	19414	2.6980751858800645	0.00658734690502405	0.00015370080781687968	0.0001504433627129417
positive regulation of transcription elongation from RNA polymerase II promoter	GOTERM_BP_DIRECT	17	0.9877977919814062	1.8407263589369331e-06	TCERG1, CCNK, CCNT2, NCBP1, ELL, NCBP2, MED8, MED26, ELL2, MED17, MED25, MED30, MED10, MED20, LEO1, CDK12, BRD4	1599	51	19414	4.047112778820097	0.008906042488601495	0.0002033165932825795	0.00019900762021506798
protein ubiquitination	GOTERM_BP_DIRECT	69	4.009296920395118	2.1614782705182323e-06	RNF14, UBE2D3, TNFAIP3, DCAF4, CCAR1, MED17, CDC20, RNF114, CDC23, MED10, ENC1, MYLIP, RNF43, RNF44, FBXW7, UBE2E1, MED8, LMO7, FBXO11, SIRT1, DDB1, KCTD9, SDE2, UBE2V2, G2E3, SPOPL, TRIM59, ZNF598, TRIM11, VCP, RNF34, TRIM52, CDCA3, KLHL15, CUL3, SEL1L, NEDD4L, RNF6, RCHY1, CBL, SOCS2, RNF113A, UBB, MED30, RNF139, UBC, RBBP6, FEM1C, NAE1, DCAF11, SOCS6, DCAF13, ATG5, SMURF2, SIAH2, RNF26, PLK1, …	1599	464	19414	1.8055007439994823	0.010449813076292893	0.00023343965321596908	0.0002284922696190052
mRNA cis splicing, via spliceosome	GOTERM_BP_DIRECT	10	0.5810575246949448	4.156430530698011e-06	NCBP1, NCBP2, WBP4, SDE2, PRPF4B, PRPF40A, C9ORF78, WBP11, CACTIN, RBM22	1599	18	19414	6.7451879647001585	0.019997635298307004	0.0004391359212867899	0.0004298291311854444
translational initiation	GOTERM_BP_DIRECT	17	0.9877977919814062	5.564948050752673e-06	EIF2B5, EIF4A1, EIF2B4, MTFMT, DDX3X, EIF1AX, EIF1, EIF1AD, EIF3J, EIF4H, ABCE1, EIF1B, EIF4E, EIF3A, EIF4G2, EIF3B, EIF4G1	1599	55	19414	3.752777303996816	0.02668326224065698	0.0005754393090778296	0.0005632437846261801
regulation of RNA splicing	GOTERM_BP_DIRECT	21	1.220220801859384	6.426672777773116e-06	CDK11A, ENY2, MBNL1, TAF12, FUS, SRSF1, CLK4, CLK3, CLK1, PTBP1, HNRNPH1, TRA2B, ESRP1, RBM12B, ZNF326, HNRNPH2, CDK12, HNRNPH3, RBM12, CCNL1, SRSF10	1599	81	19414	3.1477543835267414	0.030750996033005906	0.000650700618749528	0.0006369100500805565
maturation of LSU-rRNA from tricistronic rRNA transcript (SSU-rRNA, 5.8S rRNA, LSU-rRNA)	GOTERM_BP_DIRECT	9	0.5229517722254503	7.871351887552062e-06	DDX18, NIFK, ZNHIT3, PES1, RPL7L1, RBM34, RPF2, WDR12, GTPBP4	1599	15	19414	7.284803001876173	0.037532443318766366	0.0007807095953776128	0.0007641636924303094
chaperone-mediated protein folding	GOTERM_BP_DIRECT	14	0.8134805345729227	8.036613186628412e-06	CCT3, CCT2, CSNK2A1, HSPB1, DNAJB2, CCT6A, DNAJB6, TCP1, CHORDC1, CCT8, CCT7, CCT5, PPID, CCT4	1599	39	19414	4.358429146421641	0.038305164094715405	0.0007811588017402816	0.0007646033785758271
ubiquitin-dependent protein catabolic process	GOTERM_BP_DIRECT	47	2.730970366066241	8.544774826260691e-06	USP36, RNF11, RNF34, PSMD14, RNF14, KLHL15, CUL3, UBE2D3, UBE2D1, NEDD4L, RNF6, UBE3A, CBL, RCHY1, CCAR1, HERPUD1, RNF114, CDC23, RNF19A, PSMD3, FEM1C, RBBP6, NAE1, RNF43, USP47, MYLIP, XBP1, SMURF2, SIAH2, RNF26, UBE2E1, RC3H1, UBE2G1, FBXO11, RC3H2, TOPORS, WDR77, DDB1, PSMA3, PSMA4, RNF149, UBE2S, PSMA2, PSMC2, UBE2N, RLIM, BAP1	1599	286	19414	1.9952549014462715	0.04067731796630125	0.000814266777561313	0.0007970096833043553
positive regulation of telomerase activity	GOTERM_BP_DIRECT	13	0.7553747821034282	9.170173943805244e-06	CCT2, HSP90AA1, HSP90AB1, XRCC5, PTGES3, NEK7, KLF4, DKC1, MYC, TCP1, MAPKAPK5, NEK2, CCT4	1599	34	19414	4.642276422764229	0.04358872045190065	0.0008408876484319528	0.0008230663669939915
positive regulation of telomere maintenance via telomerase	GOTERM_BP_DIRECT	13	0.7553747821034282	9.170173943805244e-06	CCT3, CCT2, XRCC5, NEK7, CCT6A, DKC1, TCP1, MAPKAPK5, NEK2, CCT8, CCT7, CCT5, CCT4	1599	34	19414	4.642276422764229	0.04358872045190065	0.0008408876484319528	0.0008230663669939915
maturation of SSU-rRNA from tricistronic rRNA transcript (SSU-rRNA, 5.8S rRNA, LSU-rRNA)	GOTERM_BP_DIRECT	12	0.6972690296339338	9.752367408232042e-06	UTP6, UTP4, UTP3, BMS1, NGDN, TSR2, TSR1, NOL10, PWP2, WDR46, DCAF13, WDR43	1599	29	19414	5.024002070259429	0.04629104883697943	0.0008777130667408838	0.0008591113289066634
nuclear-transcribed mRNA catabolic process, nonsense-mediated decay	GOTERM_BP_DIRECT	14	0.8134805345729227	1.101296439851082e-05	NCBP1, RBM8A, NCBP2, EIF4A3, RC3H1, UPF3B, SMG7, GSPT1, PNRC2, BCLAF1, MAGOH, ZC3H12A, RNPS1, ETF1	1599	40	19414	4.2494684177611015	0.05211614656113328	0.0009731455813956834	0.0009525213026130176
response to endoplasmic reticulum stress	GOTERM_BP_DIRECT	21	1.220220801859384	1.157356880756969e-05	PDIA3, EIF2B5, PPP1R15A, PPP1R15B, XBP1, CXCL8, ATP2A2, PDIA6, AFF4, BBC3, HERPUD1, HSP90B1, ERN1, UFM1, MARCKS, BCL2L11, GORASP2, DDIT3, HYOU1, NRBF2, ATF4	1599	84	19414	3.0353345841150725	0.05469520575595144	0.0010044204357997982	0.0009831333360287324
circadian regulation of gene expression	GOTERM_BP_DIRECT	19	1.1040092969203952	1.2437003617348235e-05	PRMT5, HDAC2, HDAC3, HDAC1, CSNK1D, AHR, NR1D1, SIRT1, CIART, PER1, PPP1CC, ID2, ID1, BHLHE40, NAMPT, ID4, ID3, TOP1, ATF4	1599	71	19414	3.249090540742894	0.05865371798807484	0.0010604182031633755	0.0010379443194337816
transcription, DNA-templated	GOTERM_BP_DIRECT	36	2.091807088901801	1.2879398505672244e-05	TCERG1, KDM3A, CCNT2, BTG1, JMJD1C, WDR43, MTDH, HOXA9, BCLAF1, POLR2B, TDG, POLR2C, GPBP1, GPBP1L1, POLR2K, BRD4, AKIRIN2, AKIRIN1, FUS, GTF2H1, KLF4, TBX3, TOPORS, HINFP, THAP1, NR4A2, CCNA2, RYBP, FUBP3, EWSR1, THRAP3, MED20, RNPS1, CNOT8, PTMA, NFKBIB	1599	198	19414	2.2075160611745974	0.06067550071250837	0.0010792047713373636	0.0010563327360600494
protein refolding	GOTERM_BP_DIRECT	11	0.6391632771644393	1.4339000593402087e-05	HSPA9, DNAJB2, DNAJA1, HSPA8, HSP90AA1, HSPA5, DNAJA2, HSPB1, HSPA14, HSPA13, HSPD1	1599	25	19414	5.342188868042528	0.06731526748799754	0.0011614590480655694	0.0011368437637135622
alternative mRNA splicing, via spliceosome	GOTERM_BP_DIRECT	11	0.6391632771644393	1.4339000593402087e-05	HNRNPM, SFPQ, DDX5, KDM1A, PUF60, NCBP1, NCBP2, SRSF1, STRAP, SRSF6, SLU7	1599	25	19414	5.342188868042528	0.06731526748799754	0.0011614590480655694	0.0011368437637135622
regulation of DNA replication	GOTERM_BP_DIRECT	15	0.8715862870424171	1.5777247205294634e-05	ESCO1, GMNN, ACTL6A, SMARCA5, NUCKS1, YY1, PPP2CA, CCNA2, CCDC88A, CHRAC1, RUVBL2, POLE3, RUVBL1, ID3, RBBP6	1599	47	19414	3.8748952137639217	0.07381198621721607	0.0012570069084874087	0.0012303666386161735
regulation of mRNA splicing, via spliceosome	GOTERM_BP_DIRECT	10	0.5810575246949448	2.0009643872057834e-05	RBM39, KHDRBS1, TIA1, HNRNPK, YTHDC1, SRSF3, SRSF10, QKI, SRRM1, JMJD6	1599	21	19414	5.781589684028709	0.09266889664422318	0.0015684978906161464	0.0015352560628932115
regulation of translational initiation	GOTERM_BP_DIRECT	12	0.6972690296339338	2.0458161024602868e-05	EIF5, NCBP1, NCBP2, EIF4H, HSPB1, BZW2, EIF1B, BZW1, EIF4G2, EIF1, EIF3B, EIF4G1	1599	31	19414	4.6998729044362415	0.09464457686591464	0.001578200993326507	0.0015447535237148552
positive regulation of protein import into nucleus	GOTERM_BP_DIRECT	14	0.8134805345729227	2.649966163205433e-05	XBP1, HSP90AA1, HDAC3, HSP90AB1, JUP, TRIM28, BAG3, UBR5, ZC3H12A, ECT2, TARDBP, RAN, RBM22, ZPR1	1599	43	19414	3.952993876987071	0.12084148503425085	0.0020123180551841263	0.0019696701622450388
cellular response to leukemia inhibitory factor	GOTERM_BP_DIRECT	23	1.336432306798373	2.7188816568737108e-05	TLE4, KDM3A, CTBP2, TFRC, XRCC5, UBXN2A, SMARCA5, MYNN, CACYBP, KLF4, SIRT1, SMAD7, BCLAF1, KLF5, MAT2A, NCL, MTF2, SPRY2, B3GNT2, NUP35, SRSF3, GCLM, SRSF7	1599	103	19414	2.7111726382387054	0.12378119767420492	0.0020328869003701897	0.001989803083345884
positive regulation of apoptotic process	GOTERM_BP_DIRECT	50	2.905287623474724	3.0742879902935966e-05	MTCH1, DDX3X, ADM, HMGB1, TNF, TOMM22, CCAR1, ING3, CASP3, PHLDA2, SOX4, CTNNBL1, SIRT1, RHOB, GAL, PPID, ATF4, TEX261, BCL10, FOXO3, HSPD1, C3ORF38, BCLAF1, MAPK8, BCL2L11, SAP18, PMAIP1, BAK1, ZNF622, ECT2, MCL1, IP6K2, EIF2B5, MOAP1, JUN, CDK19, GADD45B, GADD45A, NET1, DNAJA1, FOSL1, NR4A1, REST, RYBP, STK17A, STK17B, ID3, ACIN1, CALM3, RNPS1	1599	327	19414	1.8564737517523373	0.13878637530878035	0.002263793883761649	0.0022158163590646424
cellular response to glucose starvation	GOTERM_BP_DIRECT	16	0.9296920395119116	5.050505810393345e-05	XBP1, HSPA5, SLC2A1, FOXO3, SIRT1, SLC7A5, NUAK1, NUAK2, SESN2, ZC3H12A, PLIN3, PMAIP1, UPP1, NFE2L2, ATF4, CPEB4	1599	58	19414	3.3493347135062863	0.21765603401423286	0.0036635012296286048	0.003585859125379275
chaperone mediated protein folding requiring cofactor	GOTERM_BP_DIRECT	12	0.6972690296339338	5.487787832419024e-05	HSPA9, HSPA8, DNAJB1, HSPH1, SDF2L1, HSPA5, PTGES3, DNAJB4, SDF2, HSPE1, HSPA14, HSPA13	1599	34	19414	4.285178236397749	0.23410776695222346	0.003922154244934773	0.0038390303998260726
nucleocytoplasmic transport	GOTERM_BP_DIRECT	15	0.8715862870424171	6.946949069283453e-05	POM121, SEH1L, NXT1, ANP32A, NUP160, NUP93, NUP50, ANKRD54, NUP35, NUP43, NUP54, NUP88, RAE1, RAN, NUP58	1599	53	19414	3.4362278310736665	0.2865432442454325	0.004893068474886606	0.004789367640953824
regulation of transcription, DNA-templated	GOTERM_BP_DIRECT	118	6.856478791400349	7.260506659575197e-05	KDM1A, JMJD1C, ARID4B, AHR, CCAR1, MYC, SOX15, RUVBL2, KHSRP, GPBP1, RUVBL1, ZNF567, ZFPL1, SOX4, TLE4, TLE3, DAXX, TLE1, ZNF283, ZNF281, ZNF12, THAP1, EWSR1, DDIT3, MORF4L2, PPIE, ATF4, ZNF550, ZNF22, HIF1A, SBNO1, ZNF707, ZNHIT3, ZNF703, MIER1, ZNF823, MBIP, SAFB2, ZNF669, ZNF302, ZNF267, ZNF420, DR1, BRPF1, FUS, EAF1, SMARCA5, ZBTB11, FOXN2, SUPT5H, SMAD7, FUBP1, SP3, BHLHE40, SNAI1, ZNF778, C…	1599	1005	19414	1.4255501728381232	0.29733387861731153	0.005040866052219351	0.004934032882799888
protein transport	GOTERM_BP_DIRECT	60	3.486345148169669	8.019726546493833e-05	PLEKHF2, MCFD2, GOLT1B, KDELR1, IER3IP1, BICD2, SEC61A2, SEC61A1, SERP1, CHMP1B, CHMP1A, TMED5, GABARAPL2, PCID2, ARRDC2, ARRDC3, VPS37A, VPS37B, SCAMP3, NUP93, AFTPH, VAMP7, NUP50, KIF20A, VAMP2, NUP58, PPID, ARL8B, RAB7A, ENY2, SEC23A, SEH1L, VPS4B, AKAP8, NMD3, LIN7C, NUP160, HSP90B1, RAB21, NXF1, NUP88, NUP43, ECT2, YKT6, XBP1, VTA1, CMTM6, YIPF5, STAM, ARCN1, EHD1, NECAP2, CENPF, SLC7A6OS, N…	1599	432	19414	1.68629699117504	0.3227903234630187	0.005489559298022539	0.005373216786150868
mitotic cytokinesis	GOTERM_BP_DIRECT	17	0.9877977919814062	8.171420501318561e-05	PLK1, CKAP2, CDCA8, KIF23, CENPA, RHOB, ANLN, RACGAP1, KIF4A, CFL1, STMN1, NUSAP1, BIRC5, KIF20A, ECT2, SPTBN1, CEP55	1599	67	19414	3.0806380853705218	0.3277649769168651	0.005515708838390029	0.00539881212844061
regulation of apoptotic process	GOTERM_BP_DIRECT	39	2.266124346310285	9.281076112562913e-05	USP36, VCP, ANP32A, DDX42, BCL10, ETS1, RTN4, BCL2L12, ING2, ING3, BCL2L11, RUVBL2, RUVBL1, PEA15, SOX9, NAE1, CCNL1, PAK2, MCL1, KPNA1, MOAP1, DAXX, HSP90AA1, SDF2L1, BIK, ACTL6A, FBXO11, SIRT1, RSL1D1, MORF4L2, STK26, ANP32E, PPIF, BIRC5, CALR, RAF1, TARDBP, SGK1, BIRC2	1599	243	19414	1.9486098564689351	0.3630608997546442	0.006178908206445993	0.0060479560366386
establishment of mitotic spindle orientation	GOTERM_BP_DIRECT	12	0.6972690296339338	9.883396325280724e-05	NSFL1C, GPSM2, HDAC3, SAPCD2, PLK1, BCCIP, SPRY2, SPDL1, MAPRE1, CENPA, NDC80, MAD2L1	1599	36	19414	4.047112778820097	0.3814373504672651	0.0064909873163330155	0.006353421124237893
mitotic sister chromatid segregation	GOTERM_BP_DIRECT	12	0.6972690296339338	0.00013026134950468946	KIFC1, PLK1, MIS12, NUSAP1, ZNF207, CDCA8, NEK2, KNSTRN, SMC4, NDC80, RAN, MAD2L1	1599	37	19414	3.9377313523654975	0.4690627268931152	0.008440935447903877	0.008262043194584104
negative regulation of cysteine-type endopeptidase activity involved in apoptotic process	GOTERM_BP_DIRECT	15	0.8715862870424171	0.00013276342922763633	CDKN2D, USP47, DDX3X, ARL6IP1, CSNK2A1, SIAH2, TRIAP1, KLF4, TNF, VEGFA, NR4A1, DNAJB6, BIRC5, RAF1, CD44	1599	56	19414	3.2521441972661487	0.4754807243669251	0.008489871921662007	0.008309942537314027
regulation of circadian rhythm	GOTERM_BP_DIRECT	16	0.9296920395119116	0.00016931519191552098	KLF10, HDAC3, FBXW7, SIAH2, UBE3A, CSNK1D, NR1D1, DDB1, PER1, PPP1CC, SFPQ, MAPK8, ID2, BHLHE40, TARDBP, EZH2	1599	64	19414	3.035334584115072	0.5608619729567289	0.010686647178044573	0.010460160622625107
cell proliferation	GOTERM_BP_DIRECT	32	1.8593840790238232	0.00018274621951217633	DAZAP1, FOXC1, USPL1, RRN3, BTG1, CITED2, DLX5, SLC20A1, PAK1IP1, ODC1, ADM, MKI67, CKS1B, ZFP36L1, PURB, MYC, OTUD6B, PES1, BAK1, NBN, BUB1, JUN, XRCC5, PTGES3, STAT3, GNL3, CKS2, TACC3, YME1L1, YPEL5, CRK, ZPR1	1599	190	19414	2.0448569829827847	0.5886158335241658	0.011261845014356116	0.011023168052117704
attachment of mitotic spindle microtubules to kinetochore	GOTERM_BP_DIRECT	7	0.4067402672864613	0.00018428722172035892	CENPE, SEH1L, NUF2, MIS12, KIF2C, MAPRE1, NDC80	1599	12	19414	7.082447362935167	0.5916858538627795	0.011261845014356116	0.011023168052117704
endoplasmic reticulum unfolded protein response	GOTERM_BP_DIRECT	14	0.8134805345729227	0.00018538016484536817	XBP1, VCP, HSPA5, DERL1, YOD1, HERPUD1, ERN1, SERP1, VAPB, STC2, DDIT3, ATF3, NFE2L2, ATF4	1599	51	19414	3.3329164060871377	0.5938493464605752	0.011261845014356116	0.011023168052117704
positive regulation of protein catabolic process	GOTERM_BP_DIRECT	20	1.1621150493898895	0.00020258274238108427	MYLIP, GSK3A, VCP, HSP90AA1, CDKN1B, SMURF2, CSNK2A1, TIPARP, PLK2, TNFAIP3, NEDD4L, FBXO11, TNF, OAZ2, DDB1, SOX9, EZR, VGLL4, IER3, RAB7A	1599	94	19414	2.5832634758426143	0.6264307443151034	0.012014284302890036	0.01175966058206747
spliceosomal complex assembly	GOTERM_BP_DIRECT	10	0.5810575246949448	0.00020271014667427636	NCBP1, SNRPD1, GEMIN2, RSRP1, SNRPG, SNRPE, USP39, TXNL4A, SF3B1, CRNKL1	1599	27	19414	4.496791976466773	0.6266620280020296	0.012014284302890036	0.01175966058206747
regulation of translation	GOTERM_BP_DIRECT	19	1.1040092969203952	0.0002173771650179264	EIF2B4, MTPN, RBM8A, NGDN, NOLC1, FOXO3, QKI, ZFP36L1, RBM3, BCLAF1, FXR2, ZNF706, MAGOH, MAPKAPK5, LSM14B, ABCE1, CNOT8, ZNF598, EIF4E	1599	87	19414	2.651556648192477	0.6523530629826306	0.01272834966249545	0.012458592457714168
negative regulation of cell growth	GOTERM_BP_DIRECT	24	1.3945380592678676	0.0002294821326209102	CDKN2D, CDKN1A, CDKN1B, CDKN2C, BTG1, DDX3X, NAIF1, INHBA, ING1, SIRT1, CDKN2AIP, RTN4, DNAJB2, PPP2CA, SERTAD3, PSRC1, SERTAD1, SERTAD2, SESN2, PPT1, ST20, SH3BP4, VGLL4, IP6K2	1599	126	19414	2.312635873611484	0.6722195167049272	0.013277180530209804	0.012995791724734165
protein polyubiquitination	GOTERM_BP_DIRECT	34	1.9755955839628123	0.00023739845439563385	CBFB, RNF14, CUL3, UBE2D3, UBE2D1, NEDD4L, UBE3A, CBL, DDA1, PSMB6, RMND5A, RNF114, UBE2Q2, RNF19A, UBR5, PSMB1, SMURF2, UBE2E1, RC3H1, UBE2G1, PEX12, RC3H2, TOPORS, WDR77, PSMA5, UBE2W, PSMA3, PSMA4, UBE2S, PSMA2, PELI1, UBE2N, UBE2V2, BIRC2	1599	210	19414	1.9657404925697608	0.6845936463895502	0.013573605745444476	0.013285934677176824
G1/S transition of mitotic cell cycle	GOTERM_BP_DIRECT	16	0.9296920395119116	0.00024365061276426954	KHDRBS1, CDKN1A, CDKN1B, CUL3, PLK2, GSPT1, HINFP, DBF4, NASP, MYC, ID4, RCC1, E2F3, EIF4E, EZH2, CDKN3	1599	66	19414	2.943354748232797	0.6940355193060294	0.013769092767841277	0.013477278661856164
negative regulation of gene expression	GOTERM_BP_DIRECT	45	2.6147588611272514	0.0002473565436829349	CDKN1A, GGNBP2, CXCL8, CITED2, MAX, HDAC1, HMGB2, PRDM1, HIF1A, TNF, AURKA, ZFP36L1, CRKL, YY1, MYC, STC2, ZC3H12A, CHMP1A, ANXA7, BAK1, SOX9, LDLR, KDM4A, AKIRIN2, DAXX, EDN1, TIPARP, FBXW7, ZNF281, STAT3, KLF4, SIRT1, HINFP, VEGFA, SLC7A5, FERMT1, REST, PRKAR1A, PTRH2, ID2, MYADM, REL, ID3, TARDBP, LGMN	1599	309	19414	1.7681560684165467	0.6994981915842655	0.013817848302288091	0.0135250008999968
cellular response to unfolded protein	GOTERM_BP_DIRECT	10	0.5810575246949448	0.00027704981321956387	ERN1, HSPA9, HSPA8, DAXX, HSPA5, BAG3, DERL1, BAK1, HSPA14, HSPA13	1599	28	19414	4.336192263021531	0.7398894758060899	0.015300705593716822	0.014976431380516653
chromatin remodeling	GOTERM_BP_DIRECT	47	2.730970366066241	0.0003391354306213787	SUV39H2, KDM3A, HDAC2, HDAC3, GTF3C4, HDAC1, GTF2B, CHD6, DDX21, JMJD1C, YY1, CHRAC1, ING3, MYC, RUVBL2, NFKBIZ, RUVBL1, MIER1, PCGF1, SOX9, KMT5A, SF3B1, BRD4, KDM6B, KDM4A, BRD2, SS18, PRMT5, DAXX, DR1, BRPF1, CBX3, PRMT1, ACTR6, ACTL6A, SMARCA5, MSL3, JMJD6, PER1, SFPQ, REST, RYBP, POLE3, HDGF, TOP1, HNRNPC, BAP1	1599	332	19414	1.7188039211254025	0.8076575183225289	0.018519080818201125	0.018126598241189867
mitotic chromosome condensation	GOTERM_BP_DIRECT	8	0.4648460197559558	0.0003567925837312041	AKAP8L, PLK1, CHMP1A, NUSAP1, AKAP8, NCAPD2, KMT5A, SMC4	1599	18	19414	5.396150371760127	0.8234800489412717	0.019058977772580345	0.018655052935013308
positive regulation of protein insertion into mitochondrial membrane involved in apoptotic signaling pathway	GOTERM_BP_DIRECT	6	0.3486345148169669	0.0003568656331902904	YWHAE, MAPK8, YWHAQ, YWHAZ, BBC3, YWHAH	1599	9	19414	8.094225557640193	0.8235427283587187	0.019058977772580345	0.018655052935013308
spliceosomal snRNP assembly	GOTERM_BP_DIRECT	10	0.5810575246949448	0.0003725946529836027	PRMT5, SNRPD1, GEMIN2, SNRPG, STRAP, SNRPE, SNRPF, SNRPC, SNRPB, WDR77	1599	29	19414	4.186668391882858	0.8365335398497782	0.019682717538046842	0.019265573524380412
cellular senescence	GOTERM_BP_DIRECT	14	0.8134805345729227	0.0004144830277905906	MAP2K3, CDKN1A, CDKN2B, CDKN1B, CITED2, NSMCE2, SMC5, TBX3, MNT, MAPK8, ID2, LMNA, MAPKAPK5, CALR	1599	55	19414	3.0905224856444367	0.8666536093111749	0.021660080807121188	0.021201029711826237
toxin transport	GOTERM_BP_DIRECT	12	0.6972690296339338	0.00044476700651287617	CCT3, DNAJA1, CCT2, COPB2, CRTC2, HSPA5, TCP1, CCT8, CCT7, CCT5, BBC3, CCT4	1599	42	19414	3.4689538104172253	0.8849108796545201	0.02299540054949551	0.02250804946789097
chromosome organization	GOTERM_BP_DIRECT	10	0.5810575246949448	0.0004937220909709129	SFPQ, CENPW, PTTG1, MYC, HAT1, CDCA8, HMGB1, ZNF830, SMC4, GEM	1599	30	19414	4.047112778820097	0.9092894759900064	0.025257782759143543	0.02472248407103824
mRNA 3'-end processing	GOTERM_BP_DIRECT	7	0.4067402672864613	0.0005184838475165318	CPSF6, NCBP1, CLP1, NCBP2, CPSF3, PAPOLA, RPRD1A	1599	14	19414	6.070669168230142	0.9195794043484667	0.025770885425481498	0.025224712339303595
primary miRNA processing	GOTERM_BP_DIRECT	7	0.4067402672864613	0.0005184838475165318	DDX5, DDX3X, NCBP1, NCBP2, SRRT, HNRNPA2B1, SRSF3	1599	14	19414	6.070669168230142	0.9195794043484667	0.025770885425481498	0.025224712339303595
maturation of SSU-rRNA	GOTERM_BP_DIRECT	8	0.4648460197559558	0.0005249624808894379	UTP4, RIOK3, WDR3, MPHOSPH10, RIOK2, IMP4, RIOK1, NOL11	1599	19	19414	5.1121424574569625	0.9220733722293596	0.025770885425481498	0.025224712339303595
negative regulation of phosphorylation	GOTERM_BP_DIRECT	8	0.4648460197559558	0.0005249624808894379	CDKN2D, CDKN1A, CDKN2B, CDKN1B, CDKN2C, INHBA, DYNLL1, SIRT1	1599	19	19414	5.1121424574569625	0.9220733722293596	0.025770885425481498	0.025224712339303595
positive regulation of transcription from RNA polymerase I promoter	GOTERM_BP_DIRECT	9	0.5229517722254503	0.0006267706558908152	UTP15, ACTR6, SMARCA5, DDX21, SIRT7, SF3B1, LYAR, WDR43, ATF4	1599	25	19414	4.3708818011257025	0.952501654086972	0.03046105387629362	0.029815480100726082
nuclear-transcribed mRNA catabolic process, deadenylation-dependent decay	GOTERM_BP_DIRECT	6	0.3486345148169669	0.0006653249765747102	ZFP36, PDE12, RC3H1, ZFP36L2, RC3H2, ZFP36L1	1599	10	19414	7.284803001876173	0.9606222963787734	0.03170077829561855	0.031028930525155856
positive regulation of rRNA processing	GOTERM_BP_DIRECT	6	0.3486345148169669	0.0006653249765747102	UTP15, TRMT112, RIOK2, RIOK1, SIRT7, WDR43	1599	10	19414	7.284803001876173	0.9606222963787734	0.03170077829561855	0.031028930525155856
positive regulation of transcription initiation from RNA polymerase II promoter	GOTERM_BP_DIRECT	14	0.8134805345729227	0.0007149192575653531	MDC1, GTF2A2, TAF12, TAF13, TAF11, MED8, MED26, MED17, MED25, MED30, SUB1, MED10, MED20, TAF7	1599	58	19414	2.9306678743180004	0.9690613844224396	0.03373308341521958	0.033018164157654226
proteasomal protein catabolic process	GOTERM_BP_DIRECT	11	0.6391632771644393	0.0007709227176871188	PSMA5, DDB1, PSMB6, PSMA3, VCP, PSMA4, PSMA2, PSMB1, PMAIP1, NR1D1, SOCS6	1599	38	19414	3.5145979395016624	0.9764382195623916	0.0360258116149942	0.03526230161574638
histone H3 deacetylation	GOTERM_BP_DIRECT	7	0.4067402672864613	0.0008041650348304506	PER1, SFPQ, HDAC2, HDAC3, HDAC1, SIRT7, SIRT1	1599	15	19414	5.665957890348135	0.9799557780349696	0.03706971697550328	0.0362840830560636
positive regulation of cell proliferation	GOTERM_BP_DIRECT	67	3.89308541545613	0.00080951945061094	CDKN1B, ADM, CIB1, IRS2, AREG, CCAR1, CRKL, CDC20, MYC, NAMPT, SOX9, SOX4, OSR2, SS18, EDN1, TSC22D1, CSNK2A1, PRMT1, ACTL6A, CCDC117, SIRT1, WDR77, SAPCD2, SYF2, BIRC5, KIF20B, ATF3, HBEGF, CDC123, HDAC2, HDAC1, CUL3, COX17, ODC1, NOP2, NOLC1, TGFA, TTK, PTHLH, TBRG4, EFNB2, PRDX3, SDCBP, SERTAD1, BLOC1S2, ZNF703, GCNT2, E2F3, AKIRIN2, XBP1, CNBP, MEIS2, TBX3, BMP5, VEGFA, FOSL1, CNOT6, PRC1, ND…	1599	541	19414	1.5036407921309412	0.9804710602086568	0.03706971697550328	0.0362840830560636
ubiquitin-dependent ERAD pathway	GOTERM_BP_DIRECT	17	0.9877977919814062	0.0008161439745635496	VCP, HSPA5, CCDC47, SEL1L, SGTA, DERL1, ERLIN1, YOD1, HERPUD1, HSP90B1, DNAJB2, RNF103, PSMC6, JKAMP, TMEM67, SEC61B, CALR	1599	81	19414	2.5481821199978385	0.9810902799109286	0.03706971697550328	0.0362840830560636
protein import into nucleus	GOTERM_BP_DIRECT	20	1.1621150493898895	0.0008664763067154995	AKIRIN2, CDKN1A, POM121, NXT1, PPP1R10, CSE1L, STAT3, ING1, ELAVL1, NUP93, PPP3R1, NUP50, LMNA, KPNA4, E2F3, NUP88, TNPO1, RAN, KPNB1, KPNA1	1599	105	19414	2.312635873611484	0.9851966282539484	0.038965162819667214	0.03813935792863312
autophagy	GOTERM_BP_DIRECT	26	1.5107495642068565	0.0008739100303176391	RAB1A, VCP, WDR47, PHF23, VPS4B, HMGB1, MAP1LC3B, EVA1A, CHMP1B, CHMP1A, TMEM208, ANXA7, NRBF2, RAB8A, ATG5, GABARAPL2, MOAP1, XBP1, TIGAR, GABARAPL1, TRAPPC4, VMP1, NPC1, RAB12, CHMP2B, TMEM39A	1599	155	19414	2.0366115919223717	0.9857223466358598	0.038965162819667214	0.03813935792863312
mitotic spindle midzone assembly	GOTERM_BP_DIRECT	6	0.3486345148169669	0.0011372181742650507	RACGAP1, PRC1, KIF4A, CDCA8, BIRC5, KIF23	1599	11	19414	6.6225481835237945	0.9960341114312512	0.05024436660843768	0.04917951686344405
regulation of mRNA processing	GOTERM_BP_DIRECT	7	0.4067402672864613	0.001197519710475528	CDK11A, SLTM, RBM8A, NCBP1, MAGOH, SAFB2, SAFB	1599	16	19414	5.311835522201376	0.997042566144454	0.052431944080279874	0.05132073209668546
positive regulation of translation	GOTERM_BP_DIRECT	17	0.9877977919814062	0.0012280007537848131	SSB, DDX3X, YTHDF3, PRMT1, POLDIP3, EIF4A3, UPF3B, PLD1, ELAVL1, RHOA, RBM3, FXR2, SERP1, MYC, OTUD6B, SOX4, EIF4G2	1599	84	19414	2.4571756157122016	0.9974502273271996	0.0531612121999322	0.05203454453396656
regulation of embryonic development	GOTERM_BP_DIRECT	12	0.6972690296339338	0.0012360528762535676	YY1, DR1, RAB14, RACGAP1, TDG, RUVBL2, ACTL6A, RUVBL1, MBIP, PHLDA2, CCSAP, NFE2L2	1599	47	19414	3.0999161710111376	0.9975481995816476	0.0531612121999322	0.05203454453396656
macroautophagy	GOTERM_BP_DIRECT	15	0.8715862870424171	0.0012891780878759005	GABARAPL2, VCP, GABARAPL1, VTA1, VPS4B, YOD1, VPS37A, VPS37B, STAM, MAP1LC3B, NPC1, ATG16L1, CHMP2B, PGAM5, ATG5	1599	69	19414	2.6394213774913666	0.9981067258480434	0.0549596974304989	0.053794913719523316
regulation of mitochondrial mRNA stability	GOTERM_BP_DIRECT	5	0.2905287623474724	0.0013066070309828302	FASTKD2, PDE12, FASTKD3, FASTKD5, TBRG4	1599	7	19414	8.672384526043063	0.9982606822443558	0.05521834930936135	0.05404808388161151
RNA phosphodiester bond hydrolysis, exonucleolytic	GOTERM_BP_DIRECT	10	0.5810575246949448	0.0013409174217492614	CNOT6, PNPT1, PDE12, DIS3, CPSF3, XRN2, ZC3H12A, ISG20L2, USB1, CNOT8	1599	34	19414	3.5709818636647905	0.9985281451401706	0.05617981611811562	0.05498917392466585
RNA polymerase II transcriptional preinitiation complex assembly	GOTERM_BP_DIRECT	14	0.8134805345729227	0.0013830891066942475	GTF2A2, DR1, TAF12, TAF13, GTF2B, TAF11, MED8, MED26, MED17, MED25, MED30, MED10, MED20, TAF7	1599	62	19414	2.7415925275878066	0.9988012378332962	0.05745139366268414	0.05623380239781655
chaperone-mediated protein complex assembly	GOTERM_BP_DIRECT	8	0.4648460197559558	0.0014267130530857346	CCT2, HSP90AA1, HSP90AB1, HSPA4, PTGES3, NDUFAF1, PFDN6, HSPD1	1599	22	19414	4.415032122349196	0.9990305449391702	0.05826744065543419	0.05703255456746921
telomere maintenance via telomerase	GOTERM_BP_DIRECT	8	0.4648460197559558	0.0014267130530857346	HSP90AA1, HSP90AB1, DKC1, PTGES3, GAR1, TERF2IP, TERF1, NOP10	1599	22	19414	4.415032122349196	0.9990305449391702	0.05826744065543419	0.05703255456746921
negative regulation of extrinsic apoptotic signaling pathway via death domain receptors	GOTERM_BP_DIRECT	9	0.5229517722254503	0.0014419757652087356	RNF34, DDX3X, TMBIM1, PEA15, HMGB2, TNFAIP3, ARHGEF2, RAF1, BMP5	1599	28	19414	3.9025730367193776	0.99909994957289	0.0584000184909538	0.0571623226258163
regulation of signal transduction by p53 class mediator	GOTERM_BP_DIRECT	11	0.6391632771644393	0.0014573478694668626	PRMT5, NUAK1, RNF34, PAK1IP1, NOP2, RRS1, MAPKAPK5, KMT5A, RPF2, SGK1, AURKA	1599	41	19414	3.2574322366112964	0.9991648311616744	0.05853479872404092	0.05729424640540385
substantia nigra development	GOTERM_BP_DIRECT	12	0.6972690296339338	0.001486085286377375	CDC42, YWHAE, YWHAQ, HSPA5, BASP1, GNB4, CALM3, CALM1, DYNLL1, CALM2, RHOA, YWHAH	1599	48	19414	3.035334584115072	0.9992738444767358	0.05919979091634461	0.0579451451417801
regulation of transcription from RNA polymerase II promoter	GOTERM_BP_DIRECT	177	10.284718187100523	0.0016167371564869155	CCNK, ZNF296, EHF, CCNT2, KDM1A, ARID4A, JMJD1C, UBP1, ARID4B, CCNC, NUCKS1, PRDM1, AHR, ETS1, TNF, ETS2, IKZF5, YY1, HOXA9, MYC, SOX15, RUVBL2, RUVBL1, SOX9, ZNF567, KMT5A, CCNL1, JUNB, ABT1, ZNF165, OSR2, ZNF283, MED8, ZNF12, OVOL1, THAP1, WDR77, HIC2, PRKAR1A, DDIT3, SUB1, ERF, CGGBP1, ATF3, ATF4, ZNF550, ENY2, DDX5, DLX2, ZNF394, CBFB, CTBP2, MAX, DLX5, GLO1, MYNN, ZNF22, FOXO3, HIF1A, RLF, Z…	1599	1732	19414	1.240771873876138	0.9996155516328116	0.0638808339880196	0.06252698092201835
regulation of cellular response to heat	GOTERM_BP_DIRECT	7	0.4067402672864613	0.0017227152493295313	DNAJC2, DNAJB1, BAG5, DNAJB6, MAPKAPK2, CHORDC1, SIRT1	1599	17	19414	4.999374609130706	0.9997705019515698	0.06697916889393217	0.06555965152848464
3'-UTR-mediated mRNA destabilization	GOTERM_BP_DIRECT	7	0.4067402672864613	0.0017227152493295313	ZFP36, KHSRP, ZC3H12A, RC3H1, TARDBP, ZFP36L2, ZFP36L1	1599	17	19414	4.999374609130706	0.9997705019515698	0.06697916889393217	0.06555965152848464
positive regulation of mitotic cell cycle spindle assembly checkpoint	GOTERM_BP_DIRECT	6	0.3486345148169669	0.0018178831404543786	DYNC1LI1, PCID2, CDCA8, BIRC5, NDC80, MAD2L1	1599	12	19414	6.070669168230144	0.9998556041724465	0.07011834970324031	0.06863230237413871
androgen receptor signaling pathway	GOTERM_BP_DIRECT	8	0.4648460197559558	0.0019066568690964559	DNAJA1, DAXX, DDX5, KDM3A, RNF14, ZDHHC7, UBE3A, RHOA	1599	23	19414	4.223074203986188	0.9999062798651892	0.0729634045969195	0.07141706083694363
endonucleolytic cleavage of tricistronic rRNA transcript (SSU-rRNA, 5.8S rRNA, LSU-rRNA)	GOTERM_BP_DIRECT	4	0.2324230098779779	0.0020896421137456427	RCL1, BMS1, SDE2, TSR1	1599	4	19414	12.141338336460288	0.9999615551697943	0.07934109900627985	0.07765959011787515
protein localization to nucleus	GOTERM_BP_DIRECT	11	0.6391632771644393	0.002143496947929564	YWHAE, NUAK2, DNAJB6, CNEP1R1, LMNA, PAF1, HDGF, SOX9, CALR, PLRG1, TOPORS	1599	43	19414	3.105923760489841	0.9999704248469911	0.08013380897644369	0.07843549985616104
response to hydrogen peroxide	GOTERM_BP_DIRECT	11	0.6391632771644393	0.002143496947929564	PRDX3, FOSL1, PPP1R15B, MT-ND5, CASP3, STK26, UBE3A, BAK1, SIRT1, AREG, CRK	1599	43	19414	3.105923760489841	0.9999704248469911	0.08013380897644369	0.07843549985616104
cellular response to hydrogen peroxide	GOTERM_BP_DIRECT	14	0.8134805345729227	0.002170692384221472	OSER1, KDM6B, EDN1, HDAC2, TNFAIP3, SIRT1, RHOB, ERN1, NET1, TRPM2, PPIF, ECT2, EZH2, NFE2L2	1599	65	19414	2.615057487852985	0.9999740938849302	0.08053103043752942	0.0788243028377217
MAPK cascade	GOTERM_BP_DIRECT	25	1.452643811737362	0.0023103225805340727	YWHAE, TNF, ZFP36L1, PSMB6, PPP1CC, NRAS, ZFP36, PABPN1, MYC, PEA15, PSMB1, MAP3K8, RCE1, MAPK6, MAP2K3, DUSP5, IGFBP4, DUSP7, PSMA5, PSMA3, PSMA4, PSMA2, MAPKAPK2, MAPKAPK5, RAF1	1599	157	19414	1.9333341300096	0.9999868771831416	0.08506187682875449	0.08325912511818623
cellular response to UV	GOTERM_BP_DIRECT	13	0.7553747821034282	0.0023501046758543608	USP47, KDM1A, FBXW7, TRIAP1, NOC2L, YY1, DDB1, MYC, RUVBL2, PBK, SDE2, BAK1, ATF4	1599	58	19414	2.721334454723858	0.9999891890457911	0.08541854602895965	0.08360823527978624
nuclear-transcribed mRNA catabolic process	GOTERM_BP_DIRECT	7	0.4067402672864613	0.0024056765820944428	DDX5, LSM7, THRAP3, MRTO4, XRN2, LSM1, RC3H1	1599	18	19414	4.721631575290113	0.9999917531056745	0.08541854602895965	0.08360823527978624
sterol biosynthetic process	GOTERM_BP_DIRECT	7	0.4067402672864613	0.0024056765820944428	SQLE, INSIG1, SC5D, MSMO1, HMGCR, LBR, FDFT1	1599	18	19414	4.721631575290113	0.9999917531056745	0.08541854602895965	0.08360823527978624
peptidyl-threonine dephosphorylation	GOTERM_BP_DIRECT	7	0.4067402672864613	0.0024056765820944428	PDP1, PPP2CA, DUSP5, PPM1B, DUSP10, DUSP1, PGAM5	1599	18	19414	4.721631575290113	0.9999917531056745	0.08541854602895965	0.08360823527978624
regulation of attachment of spindle microtubules to kinetochore	GOTERM_BP_DIRECT	5	0.2905287623474724	0.0024430407197583107	CDC42, RACGAP1, NEK2, ECT2, KNSTRN	1599	8	19414	7.588336460287679	0.9999931255910663	0.08541854602895965	0.08360823527978624
protein localization to nuclear envelope	GOTERM_BP_DIRECT	5	0.2905287623474724	0.0024430407197583107	LMNA, PLK1, TOR1AIP2, LMNB2, LMNB1	1599	8	19414	7.588336460287679	0.9999931255910663	0.08541854602895965	0.08360823527978624
7-methylguanosine cap hypermethylation	GOTERM_BP_DIRECT	5	0.2905287623474724	0.0024430407197583107	SNRPD1, SNRPG, SNRPE, SNRPF, SNRPB	1599	8	19414	7.588336460287679	0.9999931255910663	0.08541854602895965	0.08360823527978624
autophagosome assembly	GOTERM_BP_DIRECT	14	0.8134805345729227	0.0025034104623664053	RAB1A, GABARAPL2, GABARAPL1, TMEM41B, UBXN2A, WDR45B, ATP2A2, VMP1, NSFL1C, MAP1LC3B, ATG16L1, BAG3, ATG5, RAB7A	1599	66	19414	2.5754354047036974	0.9999948773018564	0.08690410605071952	0.08506231121054994
transcription elongation from RNA polymerase II promoter	GOTERM_BP_DIRECT	10	0.5810575246949448	0.002541773065501167	PCID2, ENY2, ELOF1, ELL, EAF1, LEO1, PAF1, CDK12, SUPT5H, ELL2	1599	37	19414	3.281442793637916	0.9999957506436558	0.0876100503428062	0.08575329413183724
cellular response to epidermal growth factor stimulus	GOTERM_BP_DIRECT	11	0.6391632771644393	0.002572749220027845	ERRFI1, ZFP36, FOXC1, MYC, NCL, ID1, SOX9, KNSTRN, ZFP36L2, ZPR1, ZFP36L1	1599	44	19414	3.035334584115072	0.9999963459452391	0.08805324795306567	0.0861870988709328
cellular response to transforming growth factor beta stimulus	GOTERM_BP_DIRECT	14	0.8134805345729227	0.0028767524295225397	CDKN2B, EDN1, HDAC2, YES1, ZFP36L2, ZFP36L1, CRKL, SMAD7, EPB41L5, STK16, NFKBIZ, SOX9, PAK2, CRK	1599	67	19414	2.536996070305135	0.9999991694397969	0.09776934830405276	0.09569728186880223
protein dephosphorylation	GOTERM_BP_DIRECT	24	1.3945380592678676	0.002949986395598264	DUSP4, DUSP5, PPTC7, PPP2R5A, PPP2R2A, PPP4R3A, PPP2R5D, PPP4R3B, DUSP14, PPP2CA, PDP1, PTP4A1, DUSP12, PTP4A2, PPP1CC, PPM1B, PPP3R1, NCEH1, SDHAF2, UBLCP1, PPP4R2, PPP2R5E, CDKN3, ILKAP	1599	151	19414	1.929749139569847	0.9999994187718332	0.0995620408514414	0.0974519811379232
negative regulation of canonical Wnt signaling pathway	GOTERM_BP_DIRECT	26	1.5107495642068565	0.002985031898138805	GSK3A, HDAC1, FOXO3, PSMB6, RUVBL2, G3BP1, PSMB1, SOX9, SCYL2, TLE4, TLE3, TLE1, IGFBP4, SIAH2, FZD6, CTNNBIP1, TMEM64, UBAC2, PSMA5, FERMT1, PSMA3, PSMA4, SDHAF2, FRMD8, PSMA2, DDIT3	1599	169	19414	1.8678982056092752	0.9999995100441342	0.10005003465485923	0.0979296326858365
positive regulation of protein autophosphorylation	GOTERM_BP_DIRECT	8	0.4648460197559558	0.003232249853785681	RAP2C, DDX3X, RAP2B, CALM3, NBN, CALM1, CALM2, VEGFA	1599	25	19414	3.8852282676672916	0.9999998531973112	0.10606783058817668	0.10381989096871533
regulation of protein ubiquitination	GOTERM_BP_DIRECT	7	0.4067402672864613	0.003273698474943725	DNAJB2, DAXX, HSP90AA1, HSP90AB1, UBXN2A, SIAH2, HERPUD1	1599	19	19414	4.473124650274841	0.9999998800599884	0.10606783058817668	0.10381989096871533
negative regulation of peptidyl-threonine phosphorylation	GOTERM_BP_DIRECT	7	0.4067402672864613	0.003273698474943725	DDIT4, SPRY2, CALM3, CALM1, CALM2, SMAD7, EIF4G1	1599	19	19414	4.473124650274841	0.9999998800599884	0.10606783058817668	0.10381989096871533
negative regulation of growth	GOTERM_BP_DIRECT	7	0.4067402672864613	0.003273698474943725	MT2A, MT1A, PNPT1, MT1G, MT1X, HIF1A, BBC3	1599	19	19414	4.473124650274841	0.9999998800599884	0.10606783058817668	0.10381989096871533
negative regulation of stem cell differentiation	GOTERM_BP_DIRECT	7	0.4067402672864613	0.003273698474943725	YTHDF2, JAG1, STAT3, CDK12, ZFP36L2, TBX3, EZH2	1599	19	19414	4.473124650274841	0.9999998800599884	0.10606783058817668	0.10381989096871533
protein peptidyl-prolyl isomerization	GOTERM_BP_DIRECT	9	0.5229517722254503	0.003632428502389445	PPIL1, PPIF, PPIE, PPIH, PPIG, PPIL3, PPIL4, PPID, NKTR	1599	32	19414	3.414751407129456	0.9999999791464804	0.11614212185271515	0.11368067359122758
microtubule-based process	GOTERM_BP_DIRECT	9	0.5229517722254503	0.003632428502389445	TUBA1C, TUBA1B, TUBB6, TUBB2A, VBP1, DYNLL1, GTSE1, DYNLL2, TUBA4A	1599	32	19414	3.414751407129456	0.9999999791464804	0.11614212185271515	0.11368067359122758
positive regulation of mRNA catabolic process	GOTERM_BP_DIRECT	6	0.3486345148169669	0.003997589330084182	PNPT1, KHSRP, ZC3H12A, RC3H1, CNOT8, ZFP36L1	1599	14	19414	5.203430715625838	0.9999999964884948	0.12427446064749526	0.121640660349822
protein import into mitochondrial outer membrane	GOTERM_BP_DIRECT	6	0.3486345148169669	0.003997589330084182	MTCH1, HSP90AA1, TOMM40, HSPA4, TOMM20, TOMM22	1599	14	19414	5.203430715625838	0.9999999964884948	0.12427446064749526	0.121640660349822
eyelid development in camera-type eye	GOTERM_BP_DIRECT	6	0.3486345148169669	0.003997589330084182	OSR2, HDAC2, JUN, HDAC1, GRHL3, INHBA	1599	14	19414	5.203430715625838	0.9999999964884948	0.12427446064749526	0.121640660349822
metaphase plate congression	GOTERM_BP_DIRECT	6	0.3486345148169669	0.003997589330084182	CENPE, CENPF, MEIOC, KIF2C, NDC80, GEM	1599	14	19414	5.203430715625838	0.9999999964884948	0.12427446064749526	0.121640660349822
protein phosphorylation	GOTERM_BP_DIRECT	63	3.660662405578152	0.004014627638200978	GSK3A, CCNT2, GMFB, STK19, PPME1, PIM1, PIM3, NEK2, MAP3K8, SOX9, SCYL2, MAP2K3, BRD2, PRKAB2, MORC3, EDN1, CSNK2A1, CHUK, RIPK4, CSNK1D, PRPF4B, OXSR1, PRKAB1, YWHAZ, NRBP1, ERN1, ILF3, MAPKAPK2, BIRC5, RAF1, SGK1, EPHA2, CDCA8, AURKA, CDC42, DGUOK, NUAK1, MAPK8, CCNB1, NUAK2, MAPK6, BUB1, PAK2, PAK4, CDK19, CDK11A, YES1, TAF12, RIOK3, TAF13, PLK2, NEK7, TAF11, PLK1, CLK3, CDK7, STK17A, STK17B, …	1599	536	19414	1.4270602895466382	0.9999999967686324	0.12427446064749526	0.121640660349822
negative regulation of sequence-specific DNA binding transcription factor activity	GOTERM_BP_DIRECT	17	0.9877977919814062	0.004055881058175075	PRNP, HDAC2, HDAC3, KDM1A, FZD6, CTNNBIP1, SIRT1, SMAD7, ID2, DDIT3, ID1, BHLHE40, PIM1, RLIM, ID3, TRIB1, EZH2	1599	94	19414	2.1957739544662225	0.9999999973578272	0.12475684773880295	0.12211282401100525
posttranslational protein targeting to membrane, translocation	GOTERM_BP_DIRECT	5	0.2905287623474724	0.004111980789089844	SEC61A2, SEC61A1, HSPA5, HYOU1, SEC61B	1599	9	19414	6.7451879647001585	0.9999999979905946	0.12568695996840654	0.12302322398553706
rhythmic process	GOTERM_BP_DIRECT	15	0.8715862870424171	0.004264970681059891	SUV39H2, DDX5, NFYA, CSNK2A1, CBX3, FBXW7, SIAH2, UBE3A, AHR, DDB1, PER1, SFPQ, MAPK8, TARDBP, EZH2	1599	78	19414	2.3348727570115937	0.9999999990476468	0.1295484844371942	0.12680290956126186
RNA metabolic process	GOTERM_BP_DIRECT	7	0.4067402672864613	0.004355031960821857	DDX24, XRN2, WDR74, LSM1, DDX54, RAF1, TSN	1599	20	19414	4.2494684177611015	0.9999999993864	0.13146245546331814	0.12867631700391036
protein modification by small protein conjugation	GOTERM_BP_DIRECT	9	0.5229517722254503	0.004454764107805433	UBE2S, UBE2D3, UBE2N, UBE2E1, UBA2, UBE2D1, UBE2G1, NAE1, SAE1	1599	33	19414	3.3112740917618972	0.9999999996229036	0.13282302799959758	0.13000805436092294
positive regulation of DNA binding	GOTERM_BP_DIRECT	9	0.5229517722254503	0.004454764107805433	FOXC1, TRIM28, MYC, PLAUR, HMGB2, CALM3, HMGB1, CALM1, CALM2	1599	33	19414	3.3112740917618972	0.9999999996229036	0.13282302799959758	0.13000805436092294
regulation of protein stability	GOTERM_BP_DIRECT	17	0.9877977919814062	0.004513661269144405	USP36, HSPA8, USP47, XBP1, HDAC3, TMEM183A, CMTM6, NEDD4L, NDC80, TBX3, CDKN2AIP, AURKA, RNF149, CASP3, LMNA, TARDBP, SOX4	1599	95	19414	2.1726605444192093	0.9999999997171346	0.13375849858562078	0.1309236991299996
scaRNA localization to Cajal body	GOTERM_BP_DIRECT	4	0.2324230098779779	0.004903553726589026	CCT2, DKC1, TCP1, CCT4	1599	5	19414	9.713070669168227	0.9999999999578544	0.14185280423346824	0.13884645879395235
nucleolus organization	GOTERM_BP_DIRECT	4	0.2324230098779779	0.004903553726589026	USP36, RRN3, ACTR6, NOLC1	1599	5	19414	9.713070669168227	0.9999999999578544	0.14185280423346824	0.13884645879395235
positive regulation of transcription from RNA polymerase II promoter in response to oxidative stress	GOTERM_BP_DIRECT	4	0.2324230098779779	0.004903553726589026	SESN2, CHD6, ATF4, NFE2L2	1599	5	19414	9.713070669168227	0.9999999999578544	0.14185280423346824	0.13884645879395235
negative regulation of calcium ion export from cell	GOTERM_BP_DIRECT	4	0.2324230098779779	0.004903553726589026	YWHAE, CALM3, CALM1, CALM2	1599	5	19414	9.713070669168227	0.9999999999578544	0.14185280423346824	0.13884645879395235
positive regulation of release of cytochrome c from mitochondria	GOTERM_BP_DIRECT	8	0.4648460197559558	0.005164885389353535	MOAP1, BCL2L11, BIK, PLAUR, PPIF, PMAIP1, BAK1, BBC3	1599	27	19414	3.5974335811734184	0.9999999999882409	0.14852865675892413	0.1453808272020992
ribosome biogenesis	GOTERM_BP_DIRECT	10	0.5810575246949448	0.005315263433029837	NOP56, RCL1, ZNF593, EBNA1BP2, RRN3, RIOK3, PES1, ISG20L2, TSR1, GNL2	1599	41	19414	2.9613020332829967	0.9999999999943596	0.1519540016736765	0.14873357735837014
in utero embryonic development	GOTERM_BP_DIRECT	30	1.7431725740848345	0.0053678655957466025	FOXC1, HDAC3, RRN3, ELL, YTHDC1, ZFAND5, RIC8A, GNA13, EPB41L5, CCNB2, CCNB1, BCL2L11, MYC, MGAT1, RBBP6, EDN1, MBNL1, PRMT1, NSUN2, SLC30A1, TBX3, HINFP, VEGFA, FOSL1, GJB3, SYF2, MAFG, MAFF, SEC24C, BAP1	1599	214	19414	1.7020567761392928	0.9999999999956379	0.15256039061595605	0.1493271148477578
cellular response to vascular endothelial growth factor stimulus	GOTERM_BP_DIRECT	9	0.5229517722254503	0.00541287078053046	ERN1, MAP2K3, NR4A1, XBP1, MAPKAPK2, HSPB1, SPRY2, MT1G, VEGFA	1599	34	19414	3.2138836772983117	0.9999999999964992	0.15294506972894206	0.1497036412964151
kinetochore assembly	GOTERM_BP_DIRECT	6	0.3486345148169669	0.005594301477575355	CENPE, CENPF, CENPW, MIS12, CENPA, DLGAP5	1599	15	19414	4.856535334584115	0.9999999999985576	0.15625462747710475	0.1529430582116435
maturation of LSU-rRNA	GOTERM_BP_DIRECT	6	0.3486345148169669	0.005594301477575355	RSL1D1, LAS1L, MAK16, NOP2, RPF2, RRP15	1599	15	19414	4.856535334584115	0.9999999999985576	0.15625462747710475	0.1529430582116435
nucleosome mobilization	GOTERM_BP_DIRECT	7	0.4067402672864613	0.005678458361890419	YY1, CHRAC1, RUVBL2, ACTL6A, POLE3, RUVBL1, SMARCA5	1599	21	19414	4.047112778820097	0.9999999999990441	0.15680288431129225	0.15347969561086772
negative regulation of stem cell population maintenance	GOTERM_BP_DIRECT	7	0.4067402672864613	0.005678458361890419	ING2, HDAC2, ZNF706, HDAC1, ARID4A, ARID4B, ING1	1599	21	19414	4.047112778820097	0.9999999999990441	0.15680288431129225	0.15347969561086772
negative regulation of translation	GOTERM_BP_DIRECT	16	0.9296920395119116	0.0058167139909907975	TIA1, DDX3X, CSNK2A1, EIF4A3, MRPL13, TOB1, SYNCRIP, ILF3, FXR2, RNF139, CAPRIN1, OTUD6B, NCL, ENC1, CALR, EIF4E	1599	89	19414	2.182712509925445	0.9999999999995136	0.15971316382042533	0.1563282963567414
stem cell population maintenance	GOTERM_BP_DIRECT	12	0.6972690296339338	0.006138286004827871	MED30, STAT3, MTF2, LEO1, LSM1, PAF1, SMC5, KLF4, EIF4E, TBX3, GNL3, PHF19	1599	57	19414	2.556071228728481	0.9999999999998992	0.16482217706881966	0.16132903216386316
negative regulation of I-kappaB kinase/NF-kappaB signaling	GOTERM_BP_DIRECT	12	0.6972690296339338	0.006138286004827871	PER1, PPM1B, TLE1, HDAC1, RIOK3, ZC3H12A, TNFAIP3, TRIM59, NR1D1, CACTIN, SIRT1, RHOA	1599	57	19414	2.556071228728481	0.9999999999998992	0.16482217706881966	0.16132903216386316
positive regulation of protein serine/threonine kinase activity	GOTERM_BP_DIRECT	10	0.5810575246949448	0.006281122717544717	PPP2CA, DDX3X, HSP90AB1, PIM1, CIB1, CALM3, CALM1, CALM2, RHOA, EZH2	1599	42	19414	2.8907948420143543	0.9999999999999498	0.16482217706881966	0.16132903216386316
regulation of cytokinesis	GOTERM_BP_DIRECT	10	0.5810575246949448	0.006281122717544717	PRC1, PLK2, PLK1, KLHL21, CALM3, PRPF40A, KIF20A, CALM1, CALM2, AURKA	1599	42	19414	2.8907948420143543	0.9999999999999498	0.16482217706881966	0.16132903216386316
regulation of double-strand break repair	GOTERM_BP_DIRECT	8	0.4648460197559558	0.006405855264047533	ING3, PPP4R2, RUVBL2, MORF4L2, ACTL6A, UBR5, RUVBL1, PPP4R3B	1599	28	19414	3.4689538104172253	0.9999999999999728	0.16482217706881966	0.16132903216386316
negative regulation of intrinsic apoptotic signaling pathway	GOTERM_BP_DIRECT	8	0.4648460197559558	0.006405855264047533	DDX3X, HDAC1, PLAUR, PPIF, NOC2L, PARL, MCL1, HERPUD1	1599	28	19414	3.4689538104172253	0.9999999999999728	0.16482217706881966	0.16132903216386316
positive regulation of protein dephosphorylation	GOTERM_BP_DIRECT	8	0.4648460197559558	0.006405855264047533	PTBP1, CNEP1R1, PPP2R5A, CALM3, PPP2R5D, NSMF, CALM1, CALM2	1599	28	19414	3.4689538104172253	0.9999999999999728	0.16482217706881966	0.16132903216386316
cellular response to copper ion	GOTERM_BP_DIRECT	8	0.4648460197559558	0.006405855264047533	PRNP, DAXX, MT2A, MT1A, MT1G, MT1X, MT1HL1, NFE2L2	1599	28	19414	3.4689538104172253	0.9999999999999728	0.16482217706881966	0.16132903216386316
CENP-A containing nucleosome assembly	GOTERM_BP_DIRECT	5	0.2905287623474724	0.006409751330454096	MIS18A, CENPW, NASP, OIP5, CENPA	1599	10	19414	6.070669168230142	0.9999999999999732	0.16482217706881966	0.16132903216386316
fibroblast apoptotic process	GOTERM_BP_DIRECT	5	0.2905287623474724	0.006409751330454096	API5, MYC, CUL3, CASP3, BAK1	1599	10	19414	6.070669168230142	0.9999999999999732	0.16482217706881966	0.16132903216386316
ESCRT III complex disassembly	GOTERM_BP_DIRECT	5	0.2905287623474724	0.006409751330454096	VPS4B, CHMP1B, VTA1, CHMP2B, CHMP1A	1599	10	19414	6.070669168230142	0.9999999999999732	0.16482217706881966	0.16132903216386316
phosphorylation of RNA polymerase II C-terminal domain	GOTERM_BP_DIRECT	5	0.2905287623474724	0.006409751330454096	CCNK, CDK7, GTF2H1, CDK12, GTF2H3	1599	10	19414	6.070669168230142	0.9999999999999732	0.16482217706881966	0.16132903216386316
mRNA polyadenylation	GOTERM_BP_DIRECT	9	0.5229517722254503	0.006520389799561098	FIP1L1, PCF11, CLP1, CSTF3, CPSF3, LEO1, PAPOLA, PAF1, MTPAP	1599	35	19414	3.1220584293755023	0.9999999999999843	0.1667847075045628	0.16324996987637969
G2/M transition of mitotic cell cycle	GOTERM_BP_DIRECT	12	0.6972690296339338	0.007024881634740477	CCNA2, KHDRBS1, CCNB1, PPME1, PLK1, BIRC5, CALM3, CALM1, CALM2, ARPP19, FBXL12, AURKA	1599	58	19414	2.5120010351297144	0.9999999999999988	0.17874829709339646	0.17496001013853635
nuclear envelope organization	GOTERM_BP_DIRECT	7	0.4067402672864613	0.007272862852752706	NUP93, SUN2, REEP4, LMNA, LMNB2, LMNB1, ZMPSTE24	1599	22	19414	3.863153107055546	0.9999999999999996	0.18409434096030292	0.1801927530757533
intracellular protein transport	GOTERM_BP_DIRECT	41	2.3823358512492736	0.007563015105900989	RAB1A, ARF4, COPB2, SEC23A, ARF1, SAR1A, CSE1L, COPB1, VPS26A, DNAJC27, NAPG, RAB21, ARL5B, GRPEL1, BLOC1S2, GRPEL2, TIMM17A, SEC61B, RAB6A, ARL5A, TBC1D10A, TMED5, SNX5, SEC31A, YWHAH, TMED4, HSPA9, TMED9, COG3, TIMM23, XPO7, FAM91A1, RHOB, ARCN1, EHD1, RAB14, RAB3GAP2, ARHGEF2, SLU7, SEC24C, RAB5A	1599	327	19414	1.5223084764369168	1.0	0.18827140720682728	0.18428129302116816
negative regulation of intrinsic apoptotic signaling pathway in response to DNA damage by p53 class mediator	GOTERM_BP_DIRECT	6	0.3486345148169669	0.007592838644555173	BCL2L12, ING2, KDM1A, TRIAP1, SIRT1, CD44	1599	16	19414	4.553001876172608	1.0	0.18827140720682728	0.18428129302116816
retrograde protein transport, ER to cytosol	GOTERM_BP_DIRECT	6	0.3486345148169669	0.007592838644555173	VCP, SEL1L, DERL1, SEC61B, HSP90B1, HERPUD1	1599	16	19414	4.553001876172608	1.0	0.18827140720682728	0.18428129302116816
positive regulation of phosphoprotein phosphatase activity	GOTERM_BP_DIRECT	6	0.3486345148169669	0.007592838644555173	PPP1R15A, PPP1R15B, HSP90AB1, CALM3, CALM1, CALM2	1599	16	19414	4.553001876172608	1.0	0.18827140720682728	0.18428129302116816
protein K48-linked ubiquitination	GOTERM_BP_DIRECT	14	0.8134805345729227	0.0077872975137466185	RNF34, CUL3, UBE2D3, UBE2E1, TNFAIP3, UBE2D1, NEDD4L, RNF6, UBE3A, UBE2G1, TOPORS, UBE2Q2, UBR5, PELI1	1599	75	19414	2.266383156139254	1.0	0.1890022606158738	0.18499665715014646
positive regulation of cysteine-type endopeptidase activity involved in apoptotic process	GOTERM_BP_DIRECT	11	0.6391632771644393	0.007838201406602893	REST, BCL2L11, DDX3X, MYC, PMAIP1, CYCS, BCL10, HMGB1, SIRT1, TNF, RHOA	1599	51	19414	2.61872003335418	1.0	0.1890022606158738	0.18499665715014646
intrinsic apoptotic signaling pathway in response to DNA damage	GOTERM_BP_DIRECT	11	0.6391632771644393	0.007838201406602893	MOAP1, USP47, BCL2L11, BAK1, SKIL, SIRT1, TNF, TOPORS, EPHA2, IER3, MCL1	1599	51	19414	2.61872003335418	1.0	0.1890022606158738	0.18499665715014646
transcription initiation from RNA polymerase II promoter	GOTERM_BP_DIRECT	11	0.6391632771644393	0.007838201406602893	CDK7, GTF2A2, TAF12, TAF13, GTF2B, TAF11, TAF7, E2F3, GTF2E1, MED26, MED17	1599	51	19414	2.61872003335418	1.0	0.1890022606158738	0.18499665715014646
protein destabilization	GOTERM_BP_DIRECT	11	0.6391632771644393	0.007838201406602893	PRNP, MYLIP, XBP1, RNF139, FBXW7, CUL3, PLK1, DERL1, NR1D1, SIRT1, ISOC2	1599	51	19414	2.61872003335418	1.0	0.1890022606158738	0.18499665715014646
cellular response to fibroblast growth factor stimulus	GOTERM_BP_DIRECT	8	0.4648460197559558	0.007855649515309981	NR4A1, ZFP36, CXCL8, MYC, GCLM, CD44, ZFP36L2, ZFP36L1	1599	29	19414	3.3493347135062863	1.0	0.1890022606158738	0.18499665715014646
positive regulation of cell growth	GOTERM_BP_DIRECT	16	0.9296920395119116	0.007926460323246214	USP47, MTPN, DDX3X, NCBP1, CSNK2A1, CIB1, RHOA, CDKN2AIP, CDC42, SUPV3L1, SDCBP, SLC25A33, CRK, EIF4G2, HBEGF, EIF4G1	1599	92	19414	2.1115371019930937	1.0	0.18976648852697836	0.18574468846148887
mitochondrial RNA processing	GOTERM_BP_DIRECT	4	0.2324230098779779	0.009208001961096274	FASTKD2, FASTKD3, FASTKD5, TBRG4	1599	6	19414	8.094225557640193	1.0	0.21692317314347206	0.21232583017355894
positive regulation of mRNA 3'-end processing	GOTERM_BP_DIRECT	4	0.2324230098779779	0.009208001961096274	NCBP1, NCBP2, LEO1, PAF1	1599	6	19414	8.094225557640193	1.0	0.21692317314347206	0.21232583017355894
negative regulation of oxidative phosphorylation	GOTERM_BP_DIRECT	4	0.2324230098779779	0.009208001961096274	PDE12, PPIF, TNF, RHOA	1599	6	19414	8.094225557640193	1.0	0.21692317314347206	0.21232583017355894
cellular response to cadmium ion	GOTERM_BP_DIRECT	9	0.5229517722254503	0.009239320337592328	DAXX, MT2A, JUN, MAPK8, MT1A, CHUK, MT1G, MT1X, MT1HL1	1599	37	19414	2.9532985142741235	1.0	0.21692317314347206	0.21232583017355894
IRES-dependent viral translational initiation	GOTERM_BP_DIRECT	5	0.2905287623474724	0.009422627420155509	PTBP1, SSB, DENR, EIF3A, EIF3B	1599	11	19414	5.5187901529364956	1.0	0.21703302967751556	0.21243335847241596
protein folding in endoplasmic reticulum	GOTERM_BP_DIRECT	5	0.2905287623474724	0.009422627420155509	DNAJC3, PDIA3, HSPA5, CALR, HSP90B1	1599	11	19414	5.5187901529364956	1.0	0.21703302967751556	0.21243335847241596
positive regulation of endoplasmic reticulum stress-induced intrinsic apoptotic signaling pathway	GOTERM_BP_DIRECT	5	0.2905287623474724	0.009422627420155509	BCL2L11, DDIT3, PMAIP1, SIRT1, BBC3	1599	11	19414	5.5187901529364956	1.0	0.21703302967751556	0.21243335847241596
snRNA transcription from RNA polymerase II promoter	GOTERM_BP_DIRECT	5	0.2905287623474724	0.009422627420155509	CDK7, ELL, SNAPC1, ICE2, ELL2	1599	11	19414	5.5187901529364956	1.0	0.21703302967751556	0.21243335847241596
positive regulation of viral genome replication	GOTERM_BP_DIRECT	8	0.4648460197559558	0.009533619994928888	DDB1, DDX3X, VAPB, PDE12, PPIE, PPIH, TMEM39A, PPID	1599	30	19414	3.237690223056077	1.0	0.21752766748992672	0.21291751322007849
protein targeting to mitochondrion	GOTERM_BP_DIRECT	8	0.4648460197559558	0.009533619994928888	TIMM10B, TIMM8A, TOMM40, PITRM1, TIMM17A, TIMM23, TOMM20, TOMM22	1599	30	19414	3.237690223056077	1.0	0.21752766748992672	0.21291751322007849
nuclear migration	GOTERM_BP_DIRECT	6	0.3486345148169669	0.010038723392627616	CDC42, SUN2, NUDC, LMNA, LMNB2, LMNB1	1599	17	19414	4.285178236397749	1.0	0.2279822228419169	0.22315050083518487
positive regulation of pri-miRNA transcription from RNA polymerase II promoter	GOTERM_BP_DIRECT	11	0.6391632771644393	0.010302857247904652	FOSL1, JUN, KLF5, MYC, STAT3, KLF4, FOXO3, ETS1, HIF1A, TNF, GNL3	1599	53	19414	2.519900409454022	1.0	0.2328924940689145	0.2279567066431741
heterochromatin assembly	GOTERM_BP_DIRECT	13	0.7553747821034282	0.011267884425141305	CBX3, SMARCA5, MSL3, HMGB1, SPTY2D1, SIRT1, LMNB2, LMNB1, MORF4L2, LMNA, POLE3, PCGF1, EZH2	1599	70	19414	2.2548199767711963	1.0	0.25272411246625714	0.24736802530905044
cellular response to glucocorticoid stimulus	GOTERM_BP_DIRECT	7	0.4067402672864613	0.011388185314837512	EDN1, ZFP36, GSK3A, REST, BCL2L11, ZFP36L2, ZFP36L1	1599	24	19414	3.5412236814675837	1.0	0.25272411246625714	0.24736802530905044
mitotic cell cycle phase transition	GOTERM_BP_DIRECT	7	0.4067402672864613	0.011388185314837512	CCNA2, CCNB2, CCNB1, CCNG1, CKS2, SMC5, CKS1B	1599	24	19414	3.5412236814675837	1.0	0.25272411246625714	0.24736802530905044
neuronal stem cell population maintenance	GOTERM_BP_DIRECT	7	0.4067402672864613	0.011388185314837512	ASPM, SS18, REST, WDR47, JAG1, SRRT, FOXO3	1599	24	19414	3.5412236814675837	1.0	0.25272411246625714	0.24736802530905044
multivesicular body assembly	GOTERM_BP_DIRECT	8	0.4648460197559558	0.011458927513140637	VPS4B, CHMP1B, VTA1, CHMP2B, CHMP1A, VPS37A, VPS37B, STAM	1599	31	19414	3.1332486029574937	1.0	0.2531381259721068	0.2477732644545909
positive regulation of proteasomal ubiquitin-dependent protein catabolic process	GOTERM_BP_DIRECT	14	0.8134805345729227	0.011974416178852258	GSK3A, VCP, RNF14, ZFAND2A, PLK1, CSNK1D, RCHY1, HSPBP1, AURKA, DDA1, SMAD7, DNAJB2, RNF19A, TRIB1	1599	79	19414	2.151629578613216	1.0	0.26332879017747496	0.2577479536778289
negative regulation of TOR signaling	GOTERM_BP_DIRECT	9	0.5229517722254503	0.012723526547139426	NUAK1, GSK3A, NUAK2, TBC1D7, DDIT4, SH3BP4, MAPKAPK5, SIRT1, HIF1A	1599	39	19414	2.801847308413912	1.0	0.27854206765359285	0.2726388098411813
regulation of protein catabolic process	GOTERM_BP_DIRECT	6	0.3486345148169669	0.012974510627102009	UBXN2A, PSMD2, ODC1, PSMD3, PSMD1, NEDD4L	1599	18	19414	4.047112778820097	1.0	0.2815005430701597	0.2755345850585905
nuclear envelope reassembly	GOTERM_BP_DIRECT	6	0.3486345148169669	0.012974510627102009	NSFL1C, UBXN2A, VPS4B, CHMP1B, CHMP2B, CHMP1A	1599	18	19414	4.047112778820097	1.0	0.2815005430701597	0.2755345850585905
positive regulation of transcription from RNA polymerase II promoter in response to endoplasmic reticulum stress	GOTERM_BP_DIRECT	5	0.2905287623474724	0.013224999559818944	XBP1, HSPA5, DDIT3, ATF3, ATF4	1599	12	19414	5.05889097352512	1.0	0.28273254957799016	0.27674048114043204
protein localization to kinetochore	GOTERM_BP_DIRECT	5	0.2905287623474724	0.013224999559818944	IK, ZWILCH, MIS12, TTK, SPDL1	1599	12	19414	5.05889097352512	1.0	0.28273254957799016	0.27674048114043204
regulation of cellular senescence	GOTERM_BP_DIRECT	5	0.2905287623474724	0.013224999559818944	RSL1D1, NUAK1, ING2, PNPT1, ZMPSTE24	1599	12	19414	5.05889097352512	1.0	0.28273254957799016	0.27674048114043204
skeletal muscle cell differentiation	GOTERM_BP_DIRECT	10	0.5810575246949448	0.013263996153041515	NR4A1, CITED2, COPS2, MAFF, MED20, HMG20B, FOXN2, MEF2D, BARX2, ATF3	1599	47	19414	2.5832634758426143	1.0	0.28273254957799016	0.27674048114043204
poly(A)+ mRNA export from nucleus	GOTERM_BP_DIRECT	7	0.4067402672864613	0.0139637438813246	NUP93, NXF1, PCID2, ENY2, NXT1, PABPN1, POLDIP3	1599	25	19414	3.3995747342088807	1.0	0.29634845093116835	0.2900678150369481
translation	GOTERM_BP_DIRECT	29	1.6850668216153402	0.01475202159517411	MRPS17, MRPS14, MRPL18, MRPL19, MRPS12, MRPL39, MRPL34, MRPL13, MRPL35, GSPT1, MRPL4, MRPL3, MRPL2, MRPL9, RPL39L, MRPS23, MRPL49, MRPS18B, MRPS7, MRPL22, MRPL52, RPS26, AIMP1, TBCE, CPEB2, RSL24D1, RPL26L1, CPEB4, EIF4G1	1599	221	19414	1.5932072930196757	1.0	0.3096918269864759	0.30312839937750324
extrinsic apoptotic signaling pathway via death domain receptors	GOTERM_BP_DIRECT	9	0.5229517722254503	0.01478730720433507	MOAP1, DAXX, DDX3X, BAG3, BLOC1S2, HMGB2, RAF1, SKIL, TNF	1599	40	19414	2.7318011257035644	1.0	0.3096918269864759	0.30312839937750324
cellular response to ionizing radiation	GOTERM_BP_DIRECT	9	0.5229517722254503	0.01478730720433507	NET1, CDKN1A, GADD45A, SWI5, GRB2, ECT2, SIRT1, RHOB, BBC3	1599	40	19414	2.7318011257035644	1.0	0.3096918269864759	0.30312839937750324
negative regulation of high voltage-gated calcium channel activity	GOTERM_BP_DIRECT	4	0.2324230098779779	0.015134048158833409	CALM3, CALM1, REM2, GEM	1599	7	19414	6.937907620834451	1.0	0.3096918269864759	0.30312839937750324
positive regulation of protein K63-linked ubiquitination	GOTERM_BP_DIRECT	4	0.2324230098779779	0.015134048158833409	DDX3X, UBE2N, UBE2V2, BIRC2	1599	7	19414	6.937907620834451	1.0	0.3096918269864759	0.30312839937750324
negative regulation of calcium ion transmembrane transporter activity	GOTERM_BP_DIRECT	4	0.2324230098779779	0.015134048158833409	YWHAE, CALM3, CALM1, CALM2	1599	7	19414	6.937907620834451	1.0	0.3096918269864759	0.30312839937750324
response to leptin	GOTERM_BP_DIRECT	4	0.2324230098779779	0.015134048158833409	EDN1, STAT3, NR1D1, SIRT1	1599	7	19414	6.937907620834451	1.0	0.3096918269864759	0.30312839937750324
chaperone-mediated autophagy	GOTERM_BP_DIRECT	4	0.2324230098779779	0.015134048158833409	HSPA8, HSP90AA1, BAG3, ATG5	1599	7	19414	6.937907620834451	1.0	0.3096918269864759	0.30312839937750324
anaphase-promoting complex-dependent catabolic process	GOTERM_BP_DIRECT	10	0.5810575246949448	0.015165978358596968	PSMA5, PSMB6, CDC20, PSMA3, PSMA4, CDC23, PSMA2, UBE2S, CUL3, PSMB1	1599	48	19414	2.52944548676256	1.0	0.3096918269864759	0.30312839937750324
activation of innate immune response	GOTERM_BP_DIRECT	8	0.4648460197559558	0.016126081155241064	HEXIM1, RBM14, XRCC6, SFPQ, HSP90AA1, XRCC5, HMGB1, ZCCHC3	1599	33	19414	2.943354748232797	1.0	0.3262556140027581	0.3193411431710125
negative regulation of G2/M transition of mitotic cell cycle	GOTERM_BP_DIRECT	8	0.4648460197559558	0.016126081155241064	PSMA5, PSMB6, USP47, PSMA3, PSMA4, PSMA2, RAD21, PSMB1	1599	33	19414	2.943354748232797	1.0	0.3262556140027581	0.3193411431710125
osteoblast differentiation	GOTERM_BP_DIRECT	19	1.1040092969203952	0.016178519130589448	CBFB, TPM4, DLX5, CCDC47, ALYREF, DDX21, SIRT7, HSPE1, GTPBP4, RSL1D1, SYNCRIP, PSMC2, ID4, SNAI1, HNRNPC, JUNB, MEF2D, RBMX, EPHA2	1599	127	19414	1.8164206960058702	1.0	0.3262556140027581	0.3193411431710125
viral release from host cell	GOTERM_BP_DIRECT	6	0.3486345148169669	0.01643908639601859	DDB1, VAPB, CHMP2B, VPS37B, PPID, RAB7A	1599	19	19414	3.8341068430927217	1.0	0.330140330101861	0.3231435288671919
positive regulation of neuron apoptotic process	GOTERM_BP_DIRECT	11	0.6391632771644393	0.01694548475358245	CDC42, PRNP, GSK3A, BCL2L11, DDIT3, CASP3, FOXO3, TNF, RHOA, ATF4, BBC3	1599	57	19414	2.343065293001108	1.0	0.3388820520947691	0.33169998391251365
ovarian follicle development	GOTERM_BP_DIRECT	9	0.5229517722254503	0.017083560239345354	EIF2B5, EIF2B4, FOXC1, VGF, MYC, UBE3A, INHBA, ZNF830, VEGFA	1599	41	19414	2.665171829954697	1.0	0.3388820520947691	0.33169998391251365
mitotic spindle assembly	GOTERM_BP_DIRECT	9	0.5229517722254503	0.017083560239345354	CDC20, TPX2, KIFC1, BCCIP, ZNF207, NEK2, RHOA, MZT1, KPNB1	1599	41	19414	2.665171829954697	1.0	0.3388820520947691	0.33169998391251365
exonucleolytic nuclear-transcribed mRNA catabolic process involved in deadenylation-dependent decay	GOTERM_BP_DIRECT	5	0.2905287623474724	0.017878309738598743	EXOSC7, CNOT6, DIS3, EXOSC3, CNOT8	1599	13	19414	4.6697455140231865	1.0	0.3489501418859032	0.341554696492025
cellular response to interleukin-7	GOTERM_BP_DIRECT	5	0.2905287623474724	0.017878309738598743	PDIA3, STIP1, HDGF, HSPD1, CRKL	1599	13	19414	4.6697455140231865	1.0	0.3489501418859032	0.341554696492025
regulation of androgen receptor signaling pathway	GOTERM_BP_DIRECT	5	0.2905287623474724	0.017878309738598743	DDX5, KDM1A, RNF14, SAFB2, RNF6	1599	13	19414	4.6697455140231865	1.0	0.3489501418859032	0.341554696492025
negative regulation by host of viral transcription	GOTERM_BP_DIRECT	5	0.2905287623474724	0.017878309738598743	REST, JUN, HDAC1, TARDBP, BRD4	1599	13	19414	4.6697455140231865	1.0	0.3489501418859032	0.341554696492025
microtubule cytoskeleton organization	GOTERM_BP_DIRECT	20	1.1621150493898895	0.018286171409977372	SS18, GAS2L3, WDR47, TXNDC9, SSNA1, BCCIP, TUBB4B, KNSTRN, TUBA4A, DYNC1LI1, TUBA1C, TUBA1B, TUBB6, TUBB2A, PRC1, RNF19A, TBCE, TACC3, BIRC5, ZPR1	1599	138	19414	1.7596142516609112	1.0	0.3554831722099602	0.3479492695890495
cell migration	GOTERM_BP_DIRECT	34	1.9755955839628123	0.018442749059855032	RAB1A, ARF4, GSK3A, FOXC1, BTG1, SDC4, CUL3, PXN, ARPC5L, NEDD9, TNFAIP3, RND3, CORO1C, CRKL, CDC42, PIP5K1A, SPDL1, PAK4, JUP, PRPF40A, KNSTRN, RHOA, RHOB, CD2AP, EFNA1, CCDC88A, DEPDC1B, SNAI1, FSCN1, RHOV, MAPRE1, CRK, CD44, EPHA2	1599	275	19414	1.5011109215987266	1.0	0.3570986471350417	0.3495305070825912
mRNA catabolic process	GOTERM_BP_DIRECT	8	0.4648460197559558	0.018903580140872785	ERN1, ZFP36, YTHDF2, PNPT1, KHSRP, CNOT8, LSM5, ZFP36L2	1599	34	19414	2.8567854909318324	1.0	0.3616848170168844	0.3540194803599422
RNA catabolic process	GOTERM_BP_DIRECT	8	0.4648460197559558	0.018903580140872785	SUPV3L1, EXOSC7, RNASEH1, PNPT1, NCBP1, DIS3, XRN2, EXOSC3	1599	34	19414	2.8567854909318324	1.0	0.3616848170168844	0.3540194803599422
positive regulation of erythrocyte differentiation	GOTERM_BP_DIRECT	8	0.4648460197559558	0.018903580140872785	PRMT1, STAT3, HMGB2, ANKRD54, INHBA, FOXO3, ETS1, HIF1A	1599	34	19414	2.8567854909318324	1.0	0.3616848170168844	0.3540194803599422
mitochondrial mRNA catabolic process	GOTERM_BP_DIRECT	3	0.17431725740848344	0.019200552014476582	SUPV3L1, PNPT1, PDE12	1599	3	19414	12.141338336460288	1.0	0.3616848170168844	0.3540194803599422
ubiquitin-dependent catabolism of misfolded proteins by nucleus-associated proteasome	GOTERM_BP_DIRECT	3	0.17431725740848344	0.019200552014476582	AKIRIN2, KLHL15, CUL3	1599	3	19414	12.141338336460288	1.0	0.3616848170168844	0.3540194803599422
establishment of protein localization to mitochondrial membrane	GOTERM_BP_DIRECT	3	0.17431725740848344	0.019200552014476582	CALM3, CALM1, CALM2	1599	3	19414	12.141338336460288	1.0	0.3616848170168844	0.3540194803599422
proteasomal ubiquitin-independent protein catabolic process	GOTERM_BP_DIRECT	3	0.17431725740848344	0.019200552014476582	ENC1, PSME4, NFE2L2	1599	3	19414	12.141338336460288	1.0	0.3616848170168844	0.3540194803599422
cellular response to heat	GOTERM_BP_DIRECT	10	0.5810575246949448	0.01955953521485971	YWHAE, ANO1, DNAJB1, DAXX, VCP, HSP90AA1, HDAC2, HSP90AB1, BAG3, SLU7	1599	50	19414	2.4282676672920576	1.0	0.3668423376388071	0.35906769550366363
establishment of protein localization	GOTERM_BP_DIRECT	9	0.5229517722254503	0.01962531024405141	VCP, RCC2, CHMP1B, PLK1, DERL1, CEP55, KPNB1, CORO1C, HINFP	1599	42	19414	2.601715357812919	1.0	0.3668423376388071	0.35906769550366363
protein methylation	GOTERM_BP_DIRECT	7	0.4067402672864613	0.02027712343020476	PCMT1, BTG1, PRMT1, ETF1, FAM98A, GSPT1, SNRPB	1599	27	19414	3.1477543835267414	1.0	0.37535897384413774	0.3674038350980583
blastocyst formation	GOTERM_BP_DIRECT	6	0.3486345148169669	0.020467104540884056	SF3B6, RPL7L1, ACTL6A, WDR74, SKIL, RTN4	1599	20	19414	3.6424015009380866	1.0	0.37535897384413774	0.3674038350980583
positive regulation of transcription from RNA polymerase III promoter	GOTERM_BP_DIRECT	6	0.3486345148169669	0.020467104540884056	ELL, ICE2, SMARCA5, DDX21, INHBA, SF3B1	1599	20	19414	3.6424015009380866	1.0	0.37535897384413774	0.3674038350980583
protein import into mitochondrial matrix	GOTERM_BP_DIRECT	6	0.3486345148169669	0.020467104540884056	TOMM40, GRPEL1, GRPEL2, TIMM17A, TIMM23, TOMM20	1599	20	19414	3.6424015009380866	1.0	0.37535897384413774	0.3674038350980583
ERAD pathway	GOTERM_BP_DIRECT	6	0.3486345148169669	0.020467104540884056	XBP1, VCP, RNF139, CCDC47, SEL1L, DERL1	1599	20	19414	3.6424015009380866	1.0	0.37535897384413774	0.3674038350980583
regulation of DNA repair	GOTERM_BP_DIRECT	11	0.6391632771644393	0.02125797678542874	YY1, ENY2, TAF12, RUVBL2, ACTL6A, RUVBL1, UBE2N, UBE2V2, TAF7, SIRT7, IER3	1599	59	19414	2.263639350865477	1.0	0.38839762096685604	0.38016614875294935
cellular response to nerve growth factor stimulus	GOTERM_BP_DIRECT	8	0.4648460197559558	0.02199937772623976	EHD1, HSPA5, ID1, CIB1, CSNK1D, CBL, FOXO3, CRK	1599	35	19414	2.7751630483337797	1.0	0.4002472875672067	0.3917646804438688
response to heat	GOTERM_BP_DIRECT	10	0.5810575246949448	0.022071249602471484	DNAJA1, EIF2B5, EIF2B4, TRPM2, HSP90AA1, DNAJB4, DNAJA2, HSPB1, MICA, MICB	1599	51	19414	2.3806545757765267	1.0	0.4002472875672067	0.3917646804438688
cell junction assembly	GOTERM_BP_DIRECT	4	0.2324230098779779	0.02274865262227297	CDC42, VMP1, CAPZA1, RHOA	1599	8	19414	6.070669168230144	1.0	0.4034979990665936	0.3949464982633304
endonucleolytic cleavage in 5'-ETS of tricistronic rRNA transcript (SSU-rRNA, 5.8S rRNA, LSU-rRNA)	GOTERM_BP_DIRECT	4	0.2324230098779779	0.02274865262227297	ABT1, RCL1, UTP23, FCF1	1599	8	19414	6.070669168230144	1.0	0.4034979990665936	0.3949464982633304
ribosomal large subunit export from nucleus	GOTERM_BP_DIRECT	4	0.2324230098779779	0.02274865262227297	RRS1, NMD3, NUP88, RAN	1599	8	19414	6.070669168230144	1.0	0.4034979990665936	0.3949464982633304
mRNA cleavage	GOTERM_BP_DIRECT	4	0.2324230098779779	0.02274865262227297	ERN1, PCF11, CSTF3, CPSF3	1599	8	19414	6.070669168230144	1.0	0.4034979990665936	0.3949464982633304
positive regulation of ER-associated ubiquitin-dependent protein catabolic process	GOTERM_BP_DIRECT	4	0.2324230098779779	0.02274865262227297	XBP1, SGTA, NFE2L2, HERPUD1	1599	8	19414	6.070669168230144	1.0	0.4034979990665936	0.3949464982633304
peptidyl-arginine methylation	GOTERM_BP_DIRECT	4	0.2324230098779779	0.02274865262227297	PRMT5, PRMT1, PRDM1, PRMT9	1599	8	19414	6.070669168230144	1.0	0.4034979990665936	0.3949464982633304
positive regulation of ubiquitin protein ligase activity	GOTERM_BP_DIRECT	5	0.2905287623474724	0.023430597901981532	CDC20, CDKN1B, UBE2S, PLK1, PEX12	1599	14	19414	4.336192263021531	1.0	0.4110928007351272	0.4023803401434156
positive regulation of mitotic metaphase/anaphase transition	GOTERM_BP_DIRECT	5	0.2905287623474724	0.023430597901981532	CDC20, CDC23, CUL3, NSMCE2, DLGAP5	1599	14	19414	4.336192263021531	1.0	0.4110928007351272	0.4023803401434156
positive regulation of RNA splicing	GOTERM_BP_DIRECT	5	0.2905287623474724	0.023430597901981532	ERN1, POLR2A, SLC38A2, RBM22, ZPR1	1599	14	19414	4.336192263021531	1.0	0.4110928007351272	0.4023803401434156
regulation of cell proliferation	GOTERM_BP_DIRECT	23	1.336432306798373	0.0241611602149622	JUN, TFAP2C, CDKN1B, JAG1, JUP, STAT3, CIB1, PRDM1, SIRT1, TPD52L2, TOPORS, GNL3, CCDC88A, SQLE, NUAK1, MAFG, SOX9, E2F4, ARHGEF2, SGK1, JUNB, BIRC2, EZH2	1599	171	19414	1.6330455072431969	1.0	0.4223857505205622	0.4134339537502705
hippocampus development	GOTERM_BP_DIRECT	12	0.6972690296339338	0.02467787397479954	YWHAE, EIF2B5, DLX2, HDAC1, ATG16L1, CASP3, XRN2, ID4, CRK, RAN, EZH2, CRKL	1599	69	19414	2.1115371019930933	1.0	0.4298726434319919	0.4207621738283921
positive regulation of canonical Wnt signaling pathway	GOTERM_BP_DIRECT	19	1.1040092969203952	0.024809255101347773	USP47, VCP, DDX3X, SMURF2, JUP, DLX5, GSKIP, CSNK1D, PSMA5, PSMB6, ASPM, PSMA3, PPM1B, PSMA4, PSMA2, UBR5, PSMB1, RUVBL1, SOX4	1599	133	19414	1.7344769052086126	1.0	0.4306177849733935	0.4214915232753977
mRNA splice site selection	GOTERM_BP_DIRECT	6	0.3486345148169669	0.025088556472135738	PUF60, YTHDC1, SRSF1, LUC7L3, SRSF6, SRSF10	1599	21	19414	3.4689538104172253	1.0	0.4308494150338505	0.4217182443037092
3'-UTR-mediated mRNA stabilization	GOTERM_BP_DIRECT	6	0.3486345148169669	0.025088556472135738	ZFP36, MAPKAPK2, HNRNPC, TARDBP, ELAVL1, HNRNPA0	1599	21	19414	3.4689538104172253	1.0	0.4308494150338505	0.4217182443037092
regulation of centrosome duplication	GOTERM_BP_DIRECT	6	0.3486345148169669	0.025088556472135738	VPS4B, CHMP1B, CHMP2B, CHORDC1, CHMP1A, SIRT1	1599	21	19414	3.4689538104172253	1.0	0.4308494150338505	0.4217182443037092
intrinsic apoptotic signaling pathway	GOTERM_BP_DIRECT	8	0.4648460197559558	0.025428937382500502	CDKN1A, DDX3X, CUL3, CASP3, PMAIP1, CYCS, BAK1, NBN	1599	36	19414	2.6980751858800636	1.0	0.4351571678836354	0.4259347011568835
regulation of growth	GOTERM_BP_DIRECT	11	0.6391632771644393	0.026317453669792275	PPP2CA, CCNB2, ING2, ING3, RUVBL2, MORF4L2, ACTL6A, RUVBL1, NEDD9, SOCS6, PAK2	1599	61	19414	2.189421667230544	1.0	0.4487818415269841	0.4392706214287784
cellular response to hypoxia	GOTERM_BP_DIRECT	19	1.1040092969203952	0.026534283500952018	SUV39H2, TIGAR, EDN1, CDKN1B, SDHD, FOXO3, SIRT1, HIF1A, RTN4, ZFP36L1, BBC3, VEGFA, CCNA2, MYC, STC2, LMNA, PMAIP1, HYOU1, CPEB2	1599	134	19414	1.7215330477070558	1.0	0.4508972650861078	0.4413412119371635
response to xenobiotic stimulus	GOTERM_BP_DIRECT	31	1.801278326554329	0.027417272114022888	HDAC2, CDKN1B, HSP90AB1, TGFA, AHR, FOXO3, TNF, MYC, CASP3, NFKBIZ, BAK1, ATG5, SS18, USP47, JUN, TIGAR, HSP90AA1, XRCC5, SRP68, OXSR1, INHBA, TERF1, RHOA, FOSL1, CENPF, GAL, NPC1, RPP21, CALR, TOP1, GCLM	1599	253	19414	1.4876738673133159	1.0	0.4642785452061018	0.4544388970258079
cellular zinc ion homeostasis	GOTERM_BP_DIRECT	8	0.4648460197559558	0.029206514694014224	MT2A, MT1A, SLC39A6, MT1G, SLC30A1, MT1X, SLC39A7, MT1HL1	1599	37	19414	2.6251542349103323	1.0	0.4928599354614901	0.4824145499980058
regulation of microtubule polymerization or depolymerization	GOTERM_BP_DIRECT	5	0.2905287623474724	0.029916523875018808	STMN1, MAPRE1, SKA3, SKA1, SKA2	1599	15	19414	4.047112778820097	1.0	0.4929643696175969	0.4825167708376355
positive regulation of exosomal secretion	GOTERM_BP_DIRECT	5	0.2905287623474724	0.029916523875018808	SDCBP, SDC4, VPS4B, STAM, RAB7A	1599	15	19414	4.047112778820097	1.0	0.4929643696175969	0.4825167708376355
negative regulation of interferon-beta production	GOTERM_BP_DIRECT	5	0.2905287623474724	0.029916523875018808	YY1, PPM1B, MORC3, REL, CACTIN	1599	15	19414	4.047112778820097	1.0	0.4929643696175969	0.4825167708376355
cargo loading into COPII-coated vesicle	GOTERM_BP_DIRECT	5	0.2905287623474724	0.029916523875018808	RAB1A, SEC23A, SAR1A, SEC24C, SEC31A	1599	15	19414	4.047112778820097	1.0	0.4929643696175969	0.4825167708376355
peptidyl-serine dephosphorylation	GOTERM_BP_DIRECT	5	0.2905287623474724	0.029916523875018808	PPP2CA, PPP1R15B, PPTC7, DUSP1, PPP2R2A	1599	15	19414	4.047112778820097	1.0	0.4929643696175969	0.4825167708376355
positive regulation of ubiquitin-protein transferase activity	GOTERM_BP_DIRECT	6	0.3486345148169669	0.030328466361247218	DCUN1D5, FBXW7, PLK1, ARRDC3, UBE2N, TOPORS	1599	22	19414	3.3112740917618972	1.0	0.4929643696175969	0.4825167708376355
viral budding via host ESCRT complex	GOTERM_BP_DIRECT	6	0.3486345148169669	0.030328466361247218	VPS4B, CHMP1B, CHMP2B, CHMP1A, VPS37A, VPS37B	1599	22	19414	3.3112740917618972	1.0	0.4929643696175969	0.4825167708376355
regulation of reactive oxygen species metabolic process	GOTERM_BP_DIRECT	6	0.3486345148169669	0.030328466361247218	ARF4, STK17A, TNF, BIRC2, PARL, IER3	1599	22	19414	3.3112740917618972	1.0	0.4929643696175969	0.4825167708376355
histone H2A acetylation	GOTERM_BP_DIRECT	6	0.3486345148169669	0.030328466361247218	ING3, RUVBL2, MORF4L2, ACTL6A, RUVBL1, MSL3	1599	22	19414	3.3112740917618972	1.0	0.4929643696175969	0.4825167708376355
regulation of telomere maintenance	GOTERM_BP_DIRECT	6	0.3486345148169669	0.030328466361247218	XRCC5, MYC, LMNA, NSMCE2, TERF2IP, SMC5	1599	22	19414	3.3112740917618972	1.0	0.4929643696175969	0.4825167708376355
positive regulation of translational initiation	GOTERM_BP_DIRECT	6	0.3486345148169669	0.030328466361247218	EIF2B5, KHDRBS1, CDC123, DDX3X, YTHDF3, UHMK1	1599	22	19414	3.3112740917618972	1.0	0.4929643696175969	0.4825167708376355
somatic stem cell population maintenance	GOTERM_BP_DIRECT	10	0.5810575246949448	0.030979437630830237	KLF10, REST, MED30, STAT3, SOX9, KLF4, RAF1, SOX4, ZFP36L2, MED17	1599	54	19414	2.2483959882333866	1.0	0.5018668896194499	0.4912306160328649
protein localization to nucleolus	GOTERM_BP_DIRECT	4	0.2324230098779779	0.0320669885378574	RRS1, NOL8, RPF2, RAN	1599	9	19414	5.396150371760127	1.0	0.5092992297189117	0.4985054394594368
negative regulation of T-helper 17 cell differentiation	GOTERM_BP_DIRECT	4	0.2324230098779779	0.0320669885378574	ZC3H12A, RC3H1, RC3H2, SMAD7	1599	9	19414	5.396150371760127	1.0	0.5092992297189117	0.4985054394594368
regulation of type B pancreatic cell proliferation	GOTERM_BP_DIRECT	4	0.2324230098779779	0.0320669885378574	NR4A1, ERRFI1, BIRC5, NR1D1	1599	9	19414	5.396150371760127	1.0	0.5092992297189117	0.4985054394594368
polyamine biosynthetic process	GOTERM_BP_DIRECT	4	0.2324230098779779	0.0320669885378574	ODC1, SAT1, OAZ2, AZIN1	1599	9	19414	5.396150371760127	1.0	0.5092992297189117	0.4985054394594368
cellular response to arsenic-containing substance	GOTERM_BP_DIRECT	4	0.2324230098779779	0.0320669885378574	DDX3X, ZFAND2A, PPIF, CPEB2	1599	9	19414	5.396150371760127	1.0	0.5092992297189117	0.4985054394594368
epidermal cell differentiation	GOTERM_BP_DIRECT	4	0.2324230098779779	0.0320669885378574	HDAC2, HDAC1, KLF4, OVOL1	1599	9	19414	5.396150371760127	1.0	0.5092992297189117	0.4985054394594368
positive regulation of DNA repair	GOTERM_BP_DIRECT	9	0.5229517722254503	0.03248776017574425	YY1, TIGAR, TRIM28, RUVBL2, ACTL6A, RUVBL1, UBE2N, CCDC117, SIRT1	1599	46	19414	2.3754792397422304	1.0	0.5143013500134106	0.5034015477394639
cholesterol biosynthetic process	GOTERM_BP_DIRECT	8	0.4648460197559558	0.03334503547338067	IDI1, ACLY, HMGCS1, INSIG1, MSMO1, HMGCR, LBR, FDFT1	1599	38	19414	2.556071228728481	1.0	0.5261586766254223	0.5150075771002333
ERK1 and ERK2 cascade	GOTERM_BP_DIRECT	10	0.5810575246949448	0.03443532845306108	PTGER4, DUSP5, EDN1, MYC, SPRY2, SOX9, YWHAZ, ZFP36L2, ZFP36L1, DUSP7	1599	55	19414	2.207516061174598	1.0	0.54160419508698	0.530125752269293
regulation of mitotic nuclear division	GOTERM_BP_DIRECT	6	0.3486345148169669	0.036206702041366265	CDC42, PRMT5, RCC1, NEK2, MKI67, KIF20B	1599	23	19414	3.1673056529896404	1.0	0.549762320611435	0.5381109792486823
pre-replicative complex assembly	GOTERM_BP_DIRECT	6	0.3486345148169669	0.036206702041366265	PSMA5, PSMB6, PSMA3, PSMA4, PSMA2, PSMB1	1599	23	19414	3.1673056529896404	1.0	0.549762320611435	0.5381109792486823
stress-induced premature senescence	GOTERM_BP_DIRECT	3	0.17431725740848344	0.03631146191692811	CDKN1A, MAPKAPK5, SIRT1	1599	4	19414	9.106003752345217	1.0	0.549762320611435	0.5381109792486823
negative regulation of transcription initiation from RNA polymerase II promoter	GOTERM_BP_DIRECT	3	0.17431725740848344	0.03631146191692811	ZNF451, PCID2, CTNNBIP1	1599	4	19414	9.106003752345217	1.0	0.549762320611435	0.5381109792486823
DNA geometric change	GOTERM_BP_DIRECT	3	0.17431725740848344	0.03631146191692811	HMGB2, HMGB3, HMGB1	1599	4	19414	9.106003752345217	1.0	0.549762320611435	0.5381109792486823
mitotic chromosome movement towards spindle pole	GOTERM_BP_DIRECT	3	0.17431725740848344	0.03631146191692811	CENPE, DLGAP5, KPNB1	1599	4	19414	9.106003752345217	1.0	0.549762320611435	0.5381109792486823
transcription initiation from mitochondrial promoter	GOTERM_BP_DIRECT	3	0.17431725740848344	0.03631146191692811	TFAM, TFB2M, TFB1M	1599	4	19414	9.106003752345217	1.0	0.549762320611435	0.5381109792486823
spindle assembly involved in female meiosis I	GOTERM_BP_DIRECT	3	0.17431725740848344	0.03631146191692811	CCNB2, NDC80, AURKA	1599	4	19414	9.106003752345217	1.0	0.549762320611435	0.5381109792486823
establishment or maintenance of microtubule cytoskeleton polarity	GOTERM_BP_DIRECT	3	0.17431725740848344	0.03631146191692811	LMNA, KIF2C, CKAP5	1599	4	19414	9.106003752345217	1.0	0.549762320611435	0.5381109792486823
regulation of miRNA metabolic process	GOTERM_BP_DIRECT	3	0.17431725740848344	0.03631146191692811	KHSRP, RC3H1, RC3H2	1599	4	19414	9.106003752345217	1.0	0.549762320611435	0.5381109792486823
histone mRNA metabolic process	GOTERM_BP_DIRECT	3	0.17431725740848344	0.03631146191692811	SSB, NCBP1, NCBP2	1599	4	19414	9.106003752345217	1.0	0.549762320611435	0.5381109792486823
telomerase holoenzyme complex assembly	GOTERM_BP_DIRECT	3	0.17431725740848344	0.03631146191692811	HSP90AA1, HSP90AB1, PTGES3	1599	4	19414	9.106003752345217	1.0	0.549762320611435	0.5381109792486823
positive regulation of stem cell population maintenance	GOTERM_BP_DIRECT	9	0.5229517722254503	0.0364310963852794	SS18, ING2, REST, HDAC2, HDAC1, ACTL6A, ARID4A, ARID4B, ING1	1599	47	19414	2.324937128258353	1.0	0.5498606473057699	0.5382072220645159
negative regulation of transforming growth factor beta receptor signaling pathway	GOTERM_BP_DIRECT	15	0.8715862870424171	0.037023580491394086	ZNF451, XBP1, HDAC2, HSPA5, SMURF2, HDAC1, ARID4A, ARID4B, ING1, SIRT1, SMAD7, ING2, STRAP, SPRY2, SKIL	1599	101	19414	1.8031690598703403	1.0	0.5569284543084699	0.5451252380957595
response to growth factor	GOTERM_BP_DIRECT	5	0.2905287623474724	0.037357752284889134	MYC, TBC1D7, SKIL, MEIS2, EPHA2	1599	16	19414	3.7941682301438395	1.0	0.5569284543084699	0.5451252380957595
cellular response to chemokine	GOTERM_BP_DIRECT	5	0.2905287623474724	0.037357752284889134	FOXC1, DUSP1, ZC3H12A, OXSR1, RHOA	1599	16	19414	3.7941682301438395	1.0	0.5569284543084699	0.5451252380957595
regulation of DNA strand elongation	GOTERM_BP_DIRECT	5	0.2905287623474724	0.037357752284889134	YY1, RUVBL2, ACTL6A, RUVBL1, NUCKS1	1599	16	19414	3.7941682301438395	1.0	0.5569284543084699	0.5451252380957595
negative regulation of cyclin-dependent protein serine/threonine kinase activity	GOTERM_BP_DIRECT	7	0.4067402672864613	0.0381400132474459	HEXIM1, CDKN1A, CDKN1B, CDKN2C, CASP3, PLK1, TNFAIP3	1599	31	19414	2.7415925275878066	1.0	0.5635164275372698	0.5515735896697104
establishment or maintenance of cell polarity	GOTERM_BP_DIRECT	10	0.5810575246949448	0.038147511246864566	ACTR3, CDC42, CAP1, ACTR2, PARD6B, FSCN1, RHOV, RND3, RHOA, RHOB	1599	56	19414	2.1680961315107656	1.0	0.5635164275372698	0.5515735896697104
Wnt signaling pathway, planar cell polarity pathway	GOTERM_BP_DIRECT	10	0.5810575246949448	0.038147511246864566	CDC42, PSMA5, PSMB6, PSMA3, PSMA4, SMURF2, PSMA2, FZD6, PSMB1, RHOA	1599	56	19414	2.1680961315107656	1.0	0.5635164275372698	0.5515735896697104
cellular response to lipopolysaccharide	GOTERM_BP_DIRECT	24	1.3945380592678676	0.0398953361713749	MAP2K3, XBP1, CDK19, CXCL8, HMGB2, AKAP8, TNFAIP3, CXCL1, NR1D1, HMGB1, BCL10, CXCL3, TNF, RHOA, EFNB2, SLC7A5, ZFP36, MAPK8, PABPN1, NFKBIZ, ZC3H12A, PAF1, CACTIN, NFKBIB	1599	190	19414	1.5336427372370889	1.0	0.5875494963420668	0.5750973156582739
mRNA transcription from RNA polymerase II promoter	GOTERM_BP_DIRECT	9	0.5229517722254503	0.040684119991063916	TAF12, NCBP1, NCBP2, TAF13, TAF11, STAT3, NFKBIZ, TAF7, ATF4	1599	48	19414	2.276500938086304	1.0	0.5973559611980985	0.5846959480286739
Ras protein signal transduction	GOTERM_BP_DIRECT	14	0.8134805345729227	0.04092276852314748	CDKN1A, JUN, PLK2, PLD1, CRKL, CCNA2, SDCBP, RASSF1, NRAS, TRIM28, G3BP1, G3BP2, GRB2, MAPKAPK5	1599	93	19414	1.8277283517252043	1.0	0.5990501657304119	0.5863542465801583
negative regulation of protein ubiquitination	GOTERM_BP_DIRECT	10	0.5810575246949448	0.04212289121505651	DNAJA1, BAG5, SPOPL, TNFAIP3, SPRY2, SIRT7, SOX4, GTPBP4, ATG5, SMAD7	1599	57	19414	2.1300593572737347	1.0	0.6079612507079665	0.5950764752299993
response to oxidative stress	GOTERM_BP_DIRECT	17	0.9877977919814062	0.04234072806469495	CYB5B, PRNP, BTG1, PON2, ETFDH, OXSR1, SIRT1, PRDX3, RCAN1, TRPM2, MAPK8, RRM2B, STC2, BANF1, GCLM, NFE2L2, MICB	1599	122	19414	1.6918258337690566	1.0	0.6079612507079665	0.5950764752299993
regulation of mitotic spindle assembly	GOTERM_BP_DIRECT	6	0.3486345148169669	0.04273789065536888	VPS4B, CHMP1B, PLK1, CHMP2B, CHMP1A, CCSAP	1599	24	19414	3.035334584115072	1.0	0.6079612507079665	0.5950764752299993
regulation of cellular amino acid metabolic process	GOTERM_BP_DIRECT	6	0.3486345148169669	0.04273789065536888	PSMA5, PSMB6, PSMA3, PSMA4, PSMA2, PSMB1	1599	24	19414	3.035334584115072	1.0	0.6079612507079665	0.5950764752299993
membrane fission	GOTERM_BP_DIRECT	8	0.4648460197559558	0.04274934762453232	VPS4B, CHMP1B, CHMP2B, CHMP1A, VPS37A, VPS37B, STAM, CORO1C	1599	40	19414	2.4282676672920567	1.0	0.6079612507079665	0.5950764752299993
box C/D snoRNP assembly	GOTERM_BP_DIRECT	4	0.2324230098779779	0.043062947341656506	NUFIP1, ZNHIT3, RUVBL2, RUVBL1	1599	10	19414	4.856535334584113	1.0	0.6079612507079665	0.5950764752299993
histone H4 deacetylation	GOTERM_BP_DIRECT	4	0.2324230098779779	0.043062947341656506	REST, HDAC2, HDAC3, HDAC1	1599	10	19414	4.856535334584113	1.0	0.6079612507079665	0.5950764752299993
histone exchange	GOTERM_BP_DIRECT	4	0.2324230098779779	0.043062947341656506	NASP, ACTR6, ANP32E, SPTY2D1	1599	10	19414	4.856535334584113	1.0	0.6079612507079665	0.5950764752299993
tubulin complex assembly	GOTERM_BP_DIRECT	4	0.2324230098779779	0.043062947341656506	VBP1, TCP1, TBCE, TBCC	1599	10	19414	4.856535334584113	1.0	0.6079612507079665	0.5950764752299993
regulation of cell cycle G1/S phase transition	GOTERM_BP_DIRECT	4	0.2324230098779779	0.043062947341656506	CDKN1A, RASSF1, CDKN1B, FBXW7	1599	10	19414	4.856535334584113	1.0	0.6079612507079665	0.5950764752299993
positive regulation of fibroblast apoptotic process	GOTERM_BP_DIRECT	4	0.2324230098779779	0.043062947341656506	BCL2L11, BTG1, STK17A, STK17B	1599	10	19414	4.856535334584113	1.0	0.6079612507079665	0.5950764752299993
endonucleolytic cleavage in ITS1 to separate SSU-rRNA from 5.8S rRNA and LSU-rRNA from tricistronic rRNA transcript (SSU-rRNA, 5.8S rRNA, LSU-rRNA)	GOTERM_BP_DIRECT	4	0.2324230098779779	0.043062947341656506	ABT1, RCL1, FCF1, RRS1	1599	10	19414	4.856535334584113	1.0	0.6079612507079665	0.5950764752299993
protein deubiquitination	GOTERM_BP_DIRECT	18	1.0459035444509006	0.043157743105812434	USP36, USP14, USP47, PSMD14, DESI2, TNFAIP3, YOD1, USP39, PSMA5, PSMB6, PSMA3, PSMA4, PSMA2, OTUD6B, ZC3H12A, PSMB1, BAP1, OTUB1	1599	132	19414	1.6556370458809484	1.0	0.6079612507079665	0.5950764752299993
negative regulation of DNA binding	GOTERM_BP_DIRECT	7	0.4067402672864613	0.04379147463611287	HDAC2, JUN, KDM1A, DDIT3, ID1, CTNNBIP1, NEK2	1599	32	19414	2.655917761100688	1.0	0.6133330453357595	0.6003344231815243
intrinsic apoptotic signaling pathway in response to DNA damage by p53 class mediator	GOTERM_BP_DIRECT	7	0.4067402672864613	0.04379147463611287	CDKN1A, SNW1, DDIT4, AEN, SIRT1, TOPORS, BBC3	1599	32	19414	2.655917761100688	1.0	0.6133330453357595	0.6003344231815243
positive regulation of blood vessel endothelial cell migration	GOTERM_BP_DIRECT	9	0.5229517722254503	0.04525446818109291	MAP2K3, NUS1, HSPB1, HMGB1, ETS1, SIRT1, HIF1A, NFE2L2, VEGFA	1599	49	19414	2.230041735268216	1.0	0.6300598629341492	0.6167067423822526
positive regulation of telomere maintenance	GOTERM_BP_DIRECT	5	0.2905287623474724	0.04576360732834458	PPP1R10, TERF2IP, NBN, TERF1, GNL3	1599	17	19414	3.5709818636647905	1.0	0.6300598629341492	0.6167067423822526
positive regulation of DNA-templated transcription, elongation	GOTERM_BP_DIRECT	5	0.2905287623474724	0.04576360732834458	CCNK, CCNT2, ELL, ALYREF, SUPT5H	1599	17	19414	3.5709818636647905	1.0	0.6300598629341492	0.6167067423822526
detoxification of copper ion	GOTERM_BP_DIRECT	5	0.2905287623474724	0.04576360732834458	MT2A, MT1A, MT1G, MT1X, MT1HL1	1599	17	19414	3.5709818636647905	1.0	0.6300598629341492	0.6167067423822526
cellular protein catabolic process	GOTERM_BP_DIRECT	5	0.2905287623474724	0.04576360732834458	RAB12, SIAH2, PPT1, DENND3, UBE2G1	1599	17	19414	3.5709818636647905	1.0	0.6300598629341492	0.6167067423822526
regulation of filopodium assembly	GOTERM_BP_DIRECT	5	0.2905287623474724	0.04576360732834458	CDC42, TRPM2, FXR2, MYO10, RAB5A	1599	17	19414	3.5709818636647905	1.0	0.6300598629341492	0.6167067423822526
cellular response to xenobiotic stimulus	GOTERM_BP_DIRECT	11	0.6391632771644393	0.046548501086406686	PRNP, EDN1, REST, TFRC, HSPA5, RNF149, MYC, CXCR4, RBM22, CRKL, NFE2L2	1599	67	19414	1.9933540552397488	1.0	0.6374880602010766	0.623977510777062
regulation of gene expression	GOTERM_BP_DIRECT	31	1.801278326554329	0.046565485878885225	ZNF451, CHD6, AHR, PRDM1, TOB2, HIF1A, TOB1, AFF4, PTHLH, ZFP36L1, POFUT2, HNRNPDL, MYC, KHSRP, NFKBIZ, ZC3H12A, HMG20B, PHLDA2, KDM6B, BRD2, DAXX, HNRNPAB, HINFP, REST, HNRNPK, FUBP3, FUBP1, C1D, TARDBP, TRIM11, CGGBP1	1599	265	19414	1.4203075035104489	1.0	0.6374880602010766	0.623977510777062
positive regulation of cytokinesis	GOTERM_BP_DIRECT	8	0.4648460197559558	0.04803348031970015	CDC42, RACGAP1, CUL3, CSPP1, KIF23, KIF20B, ECT2, RHOA	1599	41	19414	2.369041626626397	1.0	0.6557379616678166	0.6418406344966674
cellular response to platelet-derived growth factor stimulus	GOTERM_BP_DIRECT	6	0.3486345148169669	0.049931427347800636	CCNA2, ERRFI1, YES1, HDAC1, MYC, CBL	1599	25	19414	2.913921200750469	1.0	0.6687997702774497	0.6546256187674544
positive regulation of nitric-oxide synthase activity	GOTERM_BP_DIRECT	6	0.3486345148169669	0.049931427347800636	NUS1, CALM3, CALM1, HIF1A, TNF, CALM2	1599	25	19414	2.913921200750469	1.0	0.6687997702774497	0.6546256187674544
antigen processing and presentation of exogenous peptide antigen via MHC class I, TAP-dependent	GOTERM_BP_DIRECT	6	0.3486345148169669	0.049931427347800636	PSMA5, PSMB6, PSMA3, PSMA4, PSMA2, PSMB1	1599	25	19414	2.913921200750469	1.0	0.6687997702774497	0.6546256187674544
establishment of skin barrier	GOTERM_BP_DIRECT	7	0.4067402672864613	0.04993933985315575	UGCG, CLDN4, HDAC3, STMN1, NFKBIZ, GRHL3, KLF4	1599	33	19414	2.5754354047036974	1.0	0.6687997702774497	0.6546256187674544
liver regeneration	GOTERM_BP_DIRECT	7	0.4067402672864613	0.04993933985315575	PRMT5, SLC7A5, PNPT1, MYC, TNF, EZH2, AURKA	1599	33	19414	2.5754354047036974	1.0	0.6687997702774497	0.6546256187674544
positive regulation of mitotic cell cycle	GOTERM_BP_DIRECT	7	0.4067402672864613	0.04993933985315575	CCNB1, DYNLT3, BIRC5, MEIS2, EIF4E, AURKA, LGMN	1599	33	19414	2.5754354047036974	1.0	0.6687997702774497	0.6546256187674544
cerebral cortex development	GOTERM_BP_DIRECT	12	0.6972690296339338	0.04995356308862433	YWHAE, ASPM, AKIRIN2, TUBB2A, KDM1A, BLOC1S2, SLC2A1, TACC3, HIF1A, CRK, SLC38A2, CRKL	1599	77	19414	1.892156623863941	1.0	0.6687997702774497	0.6546256187674544
